# Supplementary material for: Transcriptome and HS-SPME-GC-MS analysis of key genes and flavor components associated with beef marbling
Source: Front Vet Sci. 2025 May 9;12:1501177. doi: 10.3389/fvets.2025.1501177 (PMC12098558; doi:10.3389/fvets.2025.1501177)
Supplement: Supplementary file 1 [file Data_Sheet_1.zip]

Archive with 10 entries (9 files):
- Supplementary/
- Supplementary/Table S1 The sensor array of the E-nose.docx
- Supplementary/Table S2 The calculation methods for flavor compounds and key aroma components.docx
- Supplementary/Table S3 Primers sequences.docx
- Supplementary/Table S4 RNA-seq data statistics.docx
- Supplementary/Table S5 359 DEGs.xlsx
- Supplementary/Table S6 GO Terms.csv
- Supplementary/Table S7 KEGG Pathway.csv
- Supplementary/Table S8 DEGs in the  three modules.xlsx
- Supplementary/Table S9 Hub genes in the three modules.xlsx
