# Supplementary material for: Transcriptome and HS-SPME-GC-MS analysis of key genes and flavor components associated with beef marbling
Source: Front Vet Sci. 2025 May 9;12:1501177. doi: 10.3389/fvets.2025.1501177 (PMC12098558; doi:10.3389/fvets.2025.1501177)
Supplement: Supplementary file 1 [file Data_Sheet_1.zip › Supplementary/Table S5 359 DEGs.xlsx]

## Sheet: Sheet1
id	A1_1_count	A1_2_count	A1_3_count	A5_1_count	A5_2_count	A5_3_count	A1_1_fpkm	A1_2_fpkm	A1_3_fpkm	A5_1_fpkm	A5_2_fpkm	A5_3_fpkm	A1_mean	A5_mean	log2(fc)	PValue	FDR	Symbol	Description	KEGG_A_class	KEGG_B_class	Pathway	K_ID	GO Component	GO Function	GO Process
ENSBTAG00000027962	1	3	1	1017	889	803	0.07	0.16	0.08	64.38	53.54	53.71	0.103333	57.21	9.11282	1.36e-41	2.31e-37	SDHC	DAA32347.1 TPA: succinate dehydrogenase cytochrome b560 subunit, mitochondrial-like isoform 1 [Bos taurus]	Metabolism;Human Diseases;Human Diseases;Organismal Systems;Human Diseases;Metabolism;Human Diseases;Metabolism;Metabolism	Global and overview maps;Neurodegenerative diseases;Neurodegenerative diseases;Environmental adaptation;Neurodegenerative diseases;Energy metabolism;Endocrine and metabolic diseases;Global and overview maps;Carbohydrate metabolism	ko01100//Metabolic pathways;ko05010//Alzheimer disease;ko05016//Huntington disease;ko04714//Thermogenesis;ko05012//Parkinson disease;ko00190//Oxidative phosphorylation;ko04932//Non-alcoholic fatty liver disease (NAFLD);ko01200//Carbon metabolism;ko00020//Citrate cycle (TCA cycle)	K00236;K00236;K00236;K00236;K00236;K00236;K00236;K00236;K00236	GO:0005749//mitochondrial respiratory chain complex II, succinate dehydrogenase complex (ubiquinone);GO:0016020//membrane;GO:0016021//integral component of membrane;GO:0045281//succinate dehydrogenase complex	GO:0000104//succinate dehydrogenase activity;GO:0009055//electron transfer activity;GO:0016627//oxidoreductase activity, acting on the CH-CH group of donors;GO:0046872//metal ion binding	GO:0006099//tricarboxylic acid cycle;GO:0006121//mitochondrial electron transport, succinate to ubiquinone
ENSBTAG00000038461	209	134	147	610	683	363	0.96	0.73	0.8	3.35	3.57	2.11	0.83	3.01	1.85858	4.3e-11	3.65e-07	Pzp	XP_024848428.1 pregnancy zone protein isoform X1 [Bos taurus]	-	-	-	-	GO:0005576//extracellular region;GO:0005615//extracellular space	GO:0002020//protease binding;GO:0004866//endopeptidase inhibitor activity;GO:0004867//serine-type endopeptidase inhibitor activity;GO:0030414//peptidase inhibitor activity	GO:0010466//negative regulation of peptidase activity;GO:0010951//negative regulation of endopeptidase activity
ENSBTAG00000009421	59	26	30	296	119	191	0.87	0.45	0.5	5.24	2	3.57	0.606667	3.60333	2.57036	5.26e-10	2.98e-06	CD1E	CD1e molecule [Source:VGNC Symbol;Acc:VGNC:27008]	Cellular Processes;Human Diseases;Organismal Systems	Cellular community - eukaryotes;Infectious diseases;Immune system	ko04530//Tight junction;ko05146//Amoebiasis;ko04640//Hematopoietic cell lineage	K06448;K06448;K06448	GO:0005615//extracellular space;GO:0009897//external side of plasma membrane	GO:0030883//endogenous lipid antigen binding;GO:0030884//exogenous lipid antigen binding;GO:0071723//lipopeptide binding	GO:0001916//positive regulation of T cell mediated cytotoxicity;GO:0048006//antigen processing and presentation, endogenous lipid antigen via MHC class Ib;GO:0048007//antigen processing and presentation, exogenous lipid antigen via MHC class Ib
ENSBTAG00000009998	1570	968	1147	3174	2247	2959	11.26	8.23	9.23	27.28	18.2	26.62	9.57333	24.0333	1.32794	9.7e-10	4.12e-06	GALNT16	polypeptide N-acetylgalactosaminyltransferase 16 [Source:VGNC Symbol;Acc:VGNC:29229]	Metabolism;Metabolism;Metabolism	Global and overview maps;Glycan biosynthesis and metabolism;Glycan biosynthesis and metabolism	ko01100//Metabolic pathways;ko00514//Other types of O-glycan biosynthesis;ko00512//Mucin type O-glycan biosynthesis	K00710;K00710;K00710	GO:0000139//Golgi membrane;GO:0005794//Golgi apparatus;GO:0016020//membrane;GO:0016021//integral component of membrane	GO:0004653//polypeptide N-acetylgalactosaminyltransferase activity;GO:0016740//transferase activity;GO:0016757//transferase activity, transferring glycosyl groups;GO:0030246//carbohydrate binding;GO:0046872//metal ion binding	GO:0006486//protein glycosylation;GO:0018242//protein O-linked glycosylation via serine;GO:0018243//protein O-linked glycosylation via threonine
ENSBTAG00000024137	130	63	76	435	200	332	0.77	0.42	0.5	3.1	1.33	2.48	0.563333	2.30333	2.03166	9.08e-09	3.08e-05	PTCH2	patched 2 [Source:VGNC Symbol;Acc:VGNC:33492]	Human Diseases;Human Diseases;Environmental Information Processing	Cancers;Cancers;Signal transduction	ko05200//Pathways in cancer;ko05217//Basal cell carcinoma;ko04340//Hedgehog signaling pathway	K11101;K11101;K11101	GO:0005886//plasma membrane;GO:0016020//membrane;GO:0016021//integral component of membrane	GO:0005119//smoothened binding;GO:0008158//hedgehog receptor activity;GO:0097108//hedgehog family protein binding	GO:0001558//regulation of cell growth;GO:0001709//cell fate determination;GO:0007224//smoothened signaling pathway;GO:0008544//epidermis development;GO:0009957//epidermal cell fate specification;GO:0042633//hair cycle;GO:0043588//skin development;GO:0045606//positive regulation of epidermal cell differentiation
ENSBTAG00000015415	165	126	301	15	49	21	0.45	0.4	0.93	0.05	0.15	0.07	0.593333	0.09	-2.72085	1.21e-08	3.42e-05	UNC80	unc-80 homolog, NALCN channel complex subunit [Source:VGNC Symbol;Acc:VGNC:36676]	-	-	-	-	GO:0030424//axon;GO:0034703//cation channel complex	GO:0005261//cation channel activity	GO:0034220//ion transmembrane transport;GO:0055080//cation homeostasis;GO:0098655//cation transmembrane transport
ENSBTAG00000013919	1394	1597	1035	6289	3057	2771	21.73	29.06	18.28	117.34	54.25	54.59	23.0233	75.3933	1.71134	2.57e-08	5.46e-05	HLA-DRB3	XP_024839864.1 major histocompatibility complex, class II, DRB3 [Bos taurus]	Human Diseases;Human Diseases;Human Diseases;Human Diseases;Environmental Information Processing;Human Diseases;Human Diseases;Cellular Processes;Human Diseases;Human Diseases;Organismal Systems;Human Diseases;Organismal Systems;Organismal Systems;Human Diseases;Organismal Systems;Human Diseases;Organismal Systems;Human Diseases;Human Diseases;Human Diseases;Human Diseases;Human Diseases;Human Di…	Infectious diseases;Infectious diseases;Infectious diseases;Immune diseases;Signaling molecules and interaction;Infectious diseases;Infectious diseases;Transport and catabolism;Immune diseases;Infectious diseases;Immune system;Cardiovascular diseases;Immune system;Immune system;Immune diseases;Immune system;Immune diseases;Immune system;Immune diseases;Infectious diseases;Endocrine and metabolic …	ko05168//Herpes simplex infection;ko05169//Epstein-Barr virus infection;ko05166//HTLV-I infection;ko05322//Systemic lupus erythematosus;ko04514//Cell adhesion molecules (CAMs);ko05152//Tuberculosis;ko05150//Staphylococcus aureus infection;ko04145//Phagosome;ko05323//Rheumatoid arthritis;ko05164//Influenza A;ko04659//Th17 cell differentiation;ko05416//Viral myocarditis;ko04658//Th1 and Th2 cell di…	K06752;K06752;K06752;K06752;K06752;K06752;K06752;K06752;K06752;K06752;K06752;K06752;K06752;K06752;K06752;K06752;K06752;K06752;K06752;K06752;K06752;K06752;K06752;K06752	GO:0005765//lysosomal membrane;GO:0016020//membrane;GO:0016021//integral component of membrane;GO:0031902//late endosome membrane;GO:0042613//MHC class II protein complex	GO:0023026//MHC class II protein complex binding	GO:0002250//adaptive immune response;GO:0002376//immune system process;GO:0002503//peptide antigen assembly with MHC class II protein complex;GO:0002504//antigen processing and presentation of peptide or polysaccharide antigen via MHC class II;GO:0006955//immune response;GO:0019882//antigen processing and presentation;GO:0019886//antigen processing and presentation of exogenous peptide antigen vi…
ENSBTAG00000017105	19	8	18	108	55	92	0.19	0.09	0.2	1.29	0.62	1.16	0.16	1.02333	2.67713	3.09e-08	5.49e-05	FSTL4	follistatin like 4 [Source:VGNC Symbol;Acc:VGNC:54435]	-	-	-	-	GO:0005576//extracellular region;GO:0030141//secretory granule	GO:0005509//calcium ion binding;GO:0005515//protein binding;GO:0048403//brain-derived neurotrophic factor binding	GO:0007399//nervous system development;GO:0030154//cell differentiation;GO:0031549//negative regulation of brain-derived neurotrophic factor receptor signaling pathway;GO:0048670//regulation of collateral sprouting;GO:0048671//negative regulation of collateral sprouting;GO:0061000//negative regulation of dendritic spine development
ENSBTAG00000000644	9	2	1	107	21	79	0.34	0.13	0.06	4.4	0.58	2.91	0.176667	2.63	3.89596	3.23e-08	5.49e-05	S100A5	S100 calcium binding protein A5 [Source:VGNC Symbol;Acc:VGNC:34245]	-	-	-	-	GO:0005634//nucleus;GO:0043025//neuronal cell body	GO:0005507//copper ion binding;GO:0005509//calcium ion binding;GO:0008270//zinc ion binding;GO:0042803//protein homodimerization activity;GO:0046872//metal ion binding;GO:0046914//transition metal ion binding;GO:0048306//calcium-dependent protein binding	-
ENSBTAG00000032774	595	277	546	1525	1113	1193	38.61	21.55	41.02	121.85	85.37	98.1	33.7267	101.773	1.5934	3.86e-08	5.97e-05	ADIRF	adiposis regulatory factor [Source:VGNC Symbol;Acc:VGNC:25680]	-	-	-	-	GO:0005634//nucleus	-	GO:0045600//positive regulation of fat cell differentiation
ENSBTAG00000015210	55	111	15	3	0	0	0.22	0.54	0.07	0.02	0	0	0.276667	0.00666667	-5.37504	1.26e-07	0.00017865	LOXHD1	lipoxygenase homology PLAT domains 1 [Source:VGNC Symbol;Acc:VGNC:106804]	-	-	-	-	-	GO:0005515//protein binding	-
ENSBTAG00000019230	169	54	66	306	253	504	1.61	0.5	0.35	2.53	1.67	4.1	0.82	2.76667	1.75445	2.32e-07	0.000281825	PTGER3	prostaglandin E receptor 3 [Source:VGNC Symbol;Acc:VGNC:33503]	Human Diseases;Environmental Information Processing;Environmental Information Processing;Human Diseases;Environmental Information Processing;Organismal Systems	Cancers;Signaling molecules and interaction;Signal transduction;Infectious diseases;Signal transduction;Endocrine system	ko05200//Pathways in cancer;ko04080//Neuroactive ligand-receptor interaction;ko04020//Calcium signaling pathway;ko05163//Human cytomegalovirus infection;ko04024//cAMP signaling pathway;ko04923//Regulation of lipolysis in adipocyte	K04260;K04260;K04260;K04260;K04260;K04260	GO:0005886//plasma membrane;GO:0016020//membrane;GO:0016021//integral component of membrane	GO:0004930//G protein-coupled receptor activity;GO:0004955//prostaglandin receptor activity;GO:0004957//prostaglandin E receptor activity	GO:0006954//inflammatory response;GO:0007165//signal transduction;GO:0007186//G protein-coupled receptor signaling pathway;GO:0007189//adenylate cyclase-activating G protein-coupled receptor signaling pathway;GO:0007200//phospholipase C-activating G protein-coupled receptor signaling pathway;GO:0007204//positive regulation of cytosolic calcium ion concentration;GO:0014827//intestine smooth muscle…
ENSBTAG00000054324	59	32	36	134	110	130	0.74	0.47	0.51	2.02	1.58	2.07	0.573333	1.89	1.72094	3.08e-07	0.000348728	TRABD2B	TraB domain containing 2B [Source:VGNC Symbol;Acc:VGNC:106996]	-	-	-	-	GO:0005887//integral component of plasma membrane;GO:0016020//membrane;GO:0016021//integral component of membrane;GO:0031301//integral component of organelle membrane	GO:0004175//endopeptidase activity;GO:0004222//metalloendopeptidase activity;GO:0016787//hydrolase activity;GO:0017147//Wnt-protein binding	GO:0006508//proteolysis;GO:0030178//negative regulation of Wnt signaling pathway;GO:0031334//positive regulation of protein complex assembly;GO:1904808//positive regulation of protein oxidation
ENSBTAG00000046547	162	62	116	590	242	352	3.49	2.01	3.86	15.64	6.09	10.89	3.12	10.8733	1.80118	4.27e-07	0.000453596	CIDEA	cell death inducing DFFA like effector a [Source:VGNC Symbol;Acc:VGNC:106691]	-	-	-	-	GO:0005634//nucleus;GO:0005737//cytoplasm;GO:0005739//mitochondrion;GO:0005740//mitochondrial envelope;GO:0005811//lipid droplet	GO:0042803//protein homodimerization activity	GO:0001659//temperature homeostasis;GO:0001818//negative regulation of cytokine production;GO:0006629//lipid metabolic process;GO:0006915//apoptotic process;GO:0008219//cell death;GO:0010890//positive regulation of sequestering of triglyceride;GO:0019915//lipid storage;GO:0030512//negative regulation of transforming growth factor beta receptor signaling pathway;GO:0032720//negative regulation of …
ENSBTAG00000038426	30	18	20	237	37	158	0.7	0.44	0.57	6.11	0.95	4	0.57	3.68667	2.69328	5.08e-07	0.000499743	CD1B	CD1b molecule [Source:NCBI gene (formerly Entrezgene);Acc:509004]	Cellular Processes;Human Diseases;Organismal Systems	Cellular community - eukaryotes;Infectious diseases;Immune system	ko04530//Tight junction;ko05146//Amoebiasis;ko04640//Hematopoietic cell lineage	K06448;K06448;K06448	GO:0005615//extracellular space;GO:0009897//external side of plasma membrane;GO:0016020//membrane;GO:0016021//integral component of membrane	GO:0030883//endogenous lipid antigen binding;GO:0030884//exogenous lipid antigen binding;GO:0071723//lipopeptide binding	GO:0001916//positive regulation of T cell mediated cytotoxicity;GO:0048006//antigen processing and presentation, endogenous lipid antigen via MHC class Ib;GO:0048007//antigen processing and presentation, exogenous lipid antigen via MHC class Ib
ENSBTAG00000008293	3603	6167	2136	1417	1239	1130	27.38	55.76	19.73	13.56	11.85	10.81	34.29	12.0733	-1.50596	5.29e-07	0.000499743	GPCPD1	glycerophosphocholine phosphodiesterase 1 [Source:VGNC Symbol;Acc:VGNC:29528]	Metabolism;Human Diseases	Lipid metabolism;Cancers	ko00564//Glycerophospholipid metabolism;ko05231//Choline metabolism in cancer	K18695;K18695	GO:0005737//cytoplasm	GO:0008081//phosphoric diester hydrolase activity;GO:0030246//carbohydrate binding;GO:0047389//glycerophosphocholine phosphodiesterase activity;GO:2001070//starch binding	GO:0006629//lipid metabolic process;GO:0007519//skeletal muscle tissue development;GO:0046475//glycerophospholipid catabolic process
ENSBTAG00000020676	30	6	8	83	46	232	0.34	0.08	0.1	1.14	0.6	3.36	0.173333	1.7	3.29391	7.07e-07	0.000632368	MMP9	matrix metallopeptidase 9 [Source:VGNC Symbol;Acc:VGNC:31531]	Human Diseases;Human Diseases;Human Diseases;Human Diseases;Human Diseases;Human Diseases;Organismal Systems;Organismal Systems;Organismal Systems;Environmental Information Processing;Organismal Systems;Human Diseases;Human Diseases;Human Diseases	Cancers;Cancers;Cancers;Cancers;Infectious diseases;Cardiovascular diseases;Endocrine system;Endocrine system;Immune system;Signal transduction;Immune system;Cancers;Drug resistance;Cancers	ko05200//Pathways in cancer;ko05202//Transcriptional misregulation in cancers;ko05205//Proteoglycans in cancer;ko05206//MicroRNAs in cancer;ko05161//Hepatitis B;ko05418//Fluid shear stress and atherosclerosis;ko04915//Estrogen signaling pathway;ko04926//Relaxin signaling pathway;ko04670//Leukocyte transendothelial migration;ko04668//TNF signaling pathway;ko04657//IL-17 signaling pathway;ko05215//…	K01403;K01403;K01403;K01403;K01403;K01403;K01403;K01403;K01403;K01403;K01403;K01403;K01403;K01403	GO:0005576//extracellular region;GO:0005615//extracellular space;GO:0031012//extracellular matrix	GO:0004175//endopeptidase activity;GO:0004222//metalloendopeptidase activity;GO:0008233//peptidase activity;GO:0008237//metallopeptidase activity;GO:0008270//zinc ion binding;GO:0016787//hydrolase activity;GO:0042802//identical protein binding;GO:0046872//metal ion binding	GO:0001501//skeletal system development;GO:0001503//ossification;GO:0001934//positive regulation of protein phosphorylation;GO:0006508//proteolysis;GO:0007566//embryo implantation;GO:0030198//extracellular matrix organization;GO:0030335//positive regulation of cell migration;GO:0030574//collagen catabolic process;GO:0034614//cellular response to reactive oxygen species;GO:0035987//endodermal cell…
ENSBTAG00000018463	22193	11930	14823	31966	30601	29265	323.87	203.25	245.09	558.35	508.38	539.7	257.403	535.477	1.05679	9.55e-07	0.000811017	VIM	vimentin [Source:VGNC Symbol;Acc:VGNC:36796]	Human Diseases;Human Diseases	Infectious diseases;Cancers	ko05169//Epstein-Barr virus infection;ko05206//MicroRNAs in cancer	K07606;K07606	GO:0005634//nucleus;GO:0005737//cytoplasm;GO:0005777//peroxisome;GO:0005829//cytosol;GO:0005844//polysome;GO:0005856//cytoskeleton;GO:0005882//intermediate filament;GO:0005886//plasma membrane;GO:0016020//membrane;GO:0016363//nuclear matrix;GO:0031252//cell leading edge;GO:0042995//cell projection;GO:0043005//neuron projection;GO:0045111//intermediate filament cytoskeleton;GO:0045335//phagocytic …	GO:0003725//double-stranded RNA binding;GO:0005200//structural constituent of cytoskeleton;GO:0005212//structural constituent of eye lens;GO:0005515//protein binding;GO:0019904//protein domain specific binding;GO:0042802//identical protein binding;GO:0097110//scaffold protein binding;GO:1990254//keratin filament binding	GO:0001701//in utero embryonic development;GO:0010628//positive regulation of gene expression;GO:0010977//negative regulation of neuron projection development;GO:0014002//astrocyte development;GO:0032930//positive regulation of superoxide anion generation;GO:0032967//positive regulation of collagen biosynthetic process;GO:0043488//regulation of mRNA stability;GO:0045103//intermediate filament-bas…
ENSBTAG00000054461	55	34	24	186	73	176	0.43	0.31	0.21	1.73	0.65	1.73	0.316667	1.37	2.11314	1.12e-06	0.000880854	ITGAX	XP_024841064.1 LOW QUALITY PROTEIN: integrin alpha-X [Bos taurus]	Cellular Processes;Human Diseases;Organismal Systems	Cell motility;Infectious diseases;Immune system	ko04810//Regulation of actin cytoskeleton;ko05152//Tuberculosis;ko04610//Complement and coagulation cascades	K06462;K06462;K06462	GO:0008305//integrin complex;GO:0016020//membrane;GO:0016021//integral component of membrane	GO:0046872//metal ion binding	GO:0007155//cell adhesion;GO:0007229//integrin-mediated signaling pathway
ENSBTAG00000010943	1480	2149	1182	650	706	707	8.16	13.2	7.22	3.82	4.34	4.91	9.52667	4.35667	-1.12875	1.14e-06	0.000880854	SLC22A23	solute carrier family 22 member 23 [Source:VGNC Symbol;Acc:VGNC:54236]	-	-	-	-	GO:0016020//membrane;GO:0016021//integral component of membrane	GO:0022857//transmembrane transporter activity	GO:0055085//transmembrane transport
ENSBTAG00000019533	19	8	6	81	32	90	0.3	0.15	0.11	1.55	0.58	1.8	0.186667	1.31	2.81103	1.47e-06	0.00104256	ADTRP	androgen dependent TFPI regulating protein [Source:VGNC Symbol;Acc:VGNC:25702]	-	-	-	-	GO:0005901//caveola;GO:0009986//cell surface;GO:0012505//endomembrane system;GO:0016020//membrane;GO:0016021//integral component of membrane	GO:0016787//hydrolase activity	GO:0001934//positive regulation of protein phosphorylation;GO:0002042//cell migration involved in sprouting angiogenesis;GO:0002686//negative regulation of leukocyte migration;GO:0003332//negative regulation of extracellular matrix constituent secretion;GO:0010628//positive regulation of gene expression;GO:0030195//negative regulation of blood coagulation;GO:0042758//long-chain fatty acid catabol…
ENSBTAG00000051072	1787	1095	1507	380	619	729	8.67	6.37	8.41	2.22	3.59	4.4	7.81667	3.40333	-1.19961	1.7e-06	0.00115467	AQP4	aquaporin 4 [Source:VGNC Symbol;Acc:VGNC:26047]	Organismal Systems;Organismal Systems	Digestive system;Excretory system	ko04976//Bile secretion;ko04962//Vasopressin-regulated water reabsorption	K09866;K09866	GO:0005576//extracellular region;GO:0005737//cytoplasm;GO:0005768//endosome;GO:0005886//plasma membrane;GO:0005887//integral component of plasma membrane;GO:0009897//external side of plasma membrane;GO:0010008//endosome membrane;GO:0016020//membrane;GO:0016021//integral component of membrane;GO:0016323//basolateral plasma membrane;GO:0042383//sarcolemma;GO:0042995//cell projection;GO:0097450//ast…	GO:0015250//water channel activity;GO:0015267//channel activity	GO:0006833//water transport;GO:0009992//cellular water homeostasis;GO:0030104//water homeostasis;GO:0050891//multicellular organismal water homeostasis;GO:0051289//protein homotetramerization;GO:0055085//transmembrane transport;GO:0071346//cellular response to interferon-gamma;GO:0090660//cerebrospinal fluid circulation
ENSBTAG00000046671	431	324	319	1009	537	758	3.04	2.66	2.55	8.5	4.31	6.74	2.75	6.51667	1.2447	1.78e-06	0.00116455	WFS1	wolframin ER transmembrane glycoprotein [Source:VGNC Symbol;Acc:VGNC:36936]	Genetic Information Processing	Folding, sorting and degradation	ko04141//Protein processing in endoplasmic reticulum	K14020	GO:0005783//endoplasmic reticulum;GO:0016020//membrane;GO:0016021//integral component of membrane;GO:0030141//secretory granule;GO:0030176//integral component of endoplasmic reticulum membrane	GO:0005515//protein binding;GO:0031625//ubiquitin protein ligase binding;GO:0051117//ATPase binding	GO:0000122//negative regulation of transcription by RNA polymerase II;GO:0001822//kidney development;GO:0003091//renal water homeostasis;GO:0007601//visual perception;GO:0007605//sensory perception of sound;GO:0030433//ubiquitin-dependent ERAD pathway;GO:0030968//endoplasmic reticulum unfolded protein response;GO:0031398//positive regulation of protein ubiquitination;GO:0032469//endoplasmic retic…
ENSBTAG00000048780	0	0	0	25	10	21	0	0	0	1.26	0.47	1.08	0.001	0.936667	9.87139	2.73e-06	0.00165467	CFH	XP_024832433.1 complement factor H-like [Bos taurus]	Organismal Systems	Immune system	ko04610//Complement and coagulation cascades	K23815	-	-	-
ENSBTAG00000022622	496	814	511	277	244	226	5.38	10.31	6.28	3.6	3.01	3.1	7.32333	3.23667	-1.17799	3.42e-06	0.00193758	CISH	cytokine inducible SH2 containing protein [Source:VGNC Symbol;Acc:VGNC:27374]	Environmental Information Processing;Organismal Systems	Signal transduction;Endocrine system	ko04630//Jak-STAT signaling pathway;ko04917//Prolactin signaling pathway	K04701;K04701	GO:0005886//plasma membrane;GO:0005942//phosphatidylinositol 3-kinase complex	GO:0046935//1-phosphatidylinositol-3-kinase regulator activity	GO:0007205//protein kinase C-activating G protein-coupled receptor signaling pathway;GO:0009968//negative regulation of signal transduction;GO:0016567//protein ubiquitination;GO:0035556//intracellular signal transduction;GO:0040008//regulation of growth;GO:0043551//regulation of phosphatidylinositol 3-kinase activity;GO:0046854//phosphatidylinositol phosphorylation
ENSBTAG00000015145	1221	576	712	1832	1579	1636	58.32	32.08	38.53	104.79	85.82	98.74	42.9767	96.45	1.16623	3.59e-06	0.00196473	S100A11	S100 calcium binding protein A11 [Source:VGNC Symbol;Acc:VGNC:34238]	-	-	-	-	GO:0005615//extracellular space;GO:0005737//cytoplasm	GO:0005509//calcium ion binding;GO:0044548//S100 protein binding;GO:0046872//metal ion binding;GO:0048306//calcium-dependent protein binding	GO:0042127//regulation of cell proliferation
ENSBTAG00000021029	119	45	50	268	140	262	1.31	0.59	0.63	3.54	1.76	3.66	0.843333	2.98667	1.82436	3.95e-06	0.00209922	PRR5L	proline rich 5 like [Source:VGNC Symbol;Acc:VGNC:33401]	-	-	-	-	GO:0031932//TORC2 complex	GO:0031625//ubiquitin protein ligase binding	GO:0001933//negative regulation of protein phosphorylation;GO:0001934//positive regulation of protein phosphorylation;GO:0010762//regulation of fibroblast migration;GO:0014068//positive regulation of phosphatidylinositol 3-kinase signaling;GO:0034599//cellular response to oxidative stress;GO:0038203//TORC2 signaling;GO:0061014//positive regulation of mRNA catabolic process;GO:0090316//positive re…
ENSBTAG00000006035	697	167	370	1772	920	1172	9.92	2.78	5.97	30.2	14.91	21.09	6.22333	22.0667	1.82611	4.63e-06	0.0023582	PPP1R1B	protein phosphatase 1 regulatory inhibitor subunit 1B [Source:VGNC Symbol;Acc:VGNC:33234]	Human Diseases;Environmental Information Processing;Organismal Systems;Human Diseases;Human Diseases	Substance dependence;Signal transduction;Nervous system;Substance dependence;Substance dependence	ko05034//Alcoholism;ko04024//cAMP signaling pathway;ko04728//Dopaminergic synapse;ko05031//Amphetamine addiction;ko05030//Cocaine addiction	K15494;K15494;K15494;K15494;K15494	GO:0005634//nucleus;GO:0005737//cytoplasm;GO:0032839//dendrite cytoplasm;GO:0043025//neuronal cell body;GO:1904115//axon cytoplasm	GO:0004864//protein phosphatase inhibitor activity	GO:0001975//response to amphetamine;GO:0006351//transcription, DNA-templated;GO:0007165//signal transduction;GO:0007621//negative regulation of female receptivity;GO:0007626//locomotory behavior;GO:0008542//visual learning;GO:0032515//negative regulation of phosphoprotein phosphatase activity;GO:0035556//intracellular signal transduction;GO:0043278//response to morphine;GO:0048148//behavioral res…
ENSBTAG00000038321	1668	839	1019	2443	1960	2418	16.87	9.78	11.62	29.71	22.62	30.83	12.7567	27.72	1.11968	4.72e-06	0.0023582	LIPE	lipase E, hormone sensitive type [Source:VGNC Symbol;Acc:VGNC:55060]	Organismal Systems;Environmental Information Processing;Organismal Systems;Environmental Information Processing;Environmental Information Processing;Organismal Systems;Organismal Systems	Environmental adaptation;Signal transduction;Endocrine system;Signal transduction;Signal transduction;Endocrine system;Endocrine system	ko04714//Thermogenesis;ko04024//cAMP signaling pathway;ko04910//Insulin signaling pathway;ko04371//Apelin signaling pathway;ko04152//AMPK signaling pathway;ko04925//Aldosterone synthesis and secretion;ko04923//Regulation of lipolysis in adipocyte	K07188;K07188;K07188;K07188;K07188;K07188;K07188	GO:0005811//lipid droplet;GO:0005829//cytosol;GO:0005886//plasma membrane;GO:0005901//caveola;GO:0016020//membrane	GO:0004771//sterol esterase activity;GO:0004806//triglyceride lipase activity;GO:0016298//lipase activity;GO:0016787//hydrolase activity;GO:0033878//hormone-sensitive lipase activity;GO:0047372//acylglycerol lipase activity;GO:0047376//all-trans-retinyl-palmitate hydrolase, all-trans-retinol forming activity;GO:0050253//retinyl-palmitate esterase activity	GO:0006629//lipid metabolic process;GO:0008202//steroid metabolic process;GO:0008203//cholesterol metabolic process;GO:0016042//lipid catabolic process;GO:0019433//triglyceride catabolic process;GO:0042572//retinol metabolic process
ENSBTAG00000054228	134	73	74	308	152	294	0.95	0.6	0.58	2.62	1.2	2.62	0.71	2.14667	1.59621	5.02e-06	0.00237098	KAZN	XP_029083784.1 kazrin isoform X1 [Monodon monoceros]	-	-	-	-	-	-	-
ENSBTAG00000003166	2068	1179	1697	3069	3341	2692	12.31	8.13	11.39	21.89	22.49	20.18	10.61	21.52	1.02025	6.35e-06	0.00269505	AXL	AXL receptor tyrosine kinase [Source:VGNC Symbol;Acc:VGNC:26366]	Human Diseases	Drug resistance	ko01521//EGFR tyrosine kinase inhibitor resistance	K05115	GO:0005615//extracellular space;GO:0005886//plasma membrane;GO:0005887//integral component of plasma membrane;GO:0009986//cell surface;GO:0015629//actin cytoskeleton;GO:0016020//membrane;GO:0016021//integral component of membrane;GO:0043231//intracellular membrane-bounded organelle;GO:0043235//receptor complex	GO:0000166//nucleotide binding;GO:0001618//virus receptor activity;GO:0001786//phosphatidylserine binding;GO:0004672//protein kinase activity;GO:0004713//protein tyrosine kinase activity;GO:0004714//transmembrane receptor protein tyrosine kinase activity;GO:0005515//protein binding;GO:0005524//ATP binding	GO:0001764//neuron migration;GO:0001779//natural killer cell differentiation;GO:0001818//negative regulation of cytokine production;GO:0001961//positive regulation of cytokine-mediated signaling pathway;GO:0001974//blood vessel remodeling;GO:0006468//protein phosphorylation;GO:0006909//phagocytosis;GO:0006954//inflammatory response;GO:0007167//enzyme linked receptor protein signaling pathway;GO:0…
ENSBTAG00000019512	763	349	432	1696	712	1535	9.85	4.99	6.18	25.84	10.51	24.75	7.00667	20.3667	1.53941	8.79e-06	0.00344238	G6PD	glucose-6-phosphate dehydrogenase [Source:VGNC Symbol;Acc:VGNC:29181]	Metabolism;Metabolism;Human Diseases;Metabolism;Metabolism	Global and overview maps;Global and overview maps;Cancers;Metabolism of other amino acids;Carbohydrate metabolism	ko01100//Metabolic pathways;ko01200//Carbon metabolism;ko05230//Central carbon metabolism in cancer;ko00480//Glutathione metabolism;ko00030//Pentose phosphate pathway	K00036;K00036;K00036;K00036;K00036	GO:0005737//cytoplasm;GO:0005829//cytosol;GO:0009898//cytoplasmic side of plasma membrane;GO:0034451//centriolar satellite;GO:0043231//intracellular membrane-bounded organelle	GO:0004345//glucose-6-phosphate dehydrogenase activity;GO:0005536//glucose binding;GO:0016491//oxidoreductase activity;GO:0016614//oxidoreductase activity, acting on CH-OH group of donors;GO:0042802//identical protein binding;GO:0042803//protein homodimerization activity;GO:0050661//NADP binding	GO:0005975//carbohydrate metabolic process;GO:0006006//glucose metabolic process;GO:0006098//pentose-phosphate shunt;GO:0006695//cholesterol biosynthetic process;GO:0006739//NADP metabolic process;GO:0006740//NADPH regeneration;GO:0006749//glutathione metabolic process;GO:0009051//pentose-phosphate shunt, oxidative branch;GO:0010734//negative regulation of protein glutathionylation;GO:0019322//pe…
ENSBTAG00000054671	468	164	183	695	541	864	1.89	0.76	1.14	5.03	2.44	4.32	1.26333	3.93	1.63729	8.92e-06	0.00344238	GPC6	XP_010844168.1 PREDICTED: glypican-6 [Bison bison bison]	-	-	-	-	GO:0005886//plasma membrane;GO:0009986//cell surface;GO:0016020//membrane;GO:0031225//anchored component of membrane;GO:0045202//synapse;GO:0046658//anchored component of plasma membrane;GO:0062023//collagen-containing extracellular matrix	-	GO:0009966//regulation of signal transduction;GO:0016477//cell migration;GO:0098696//regulation of neurotransmitter receptor localization to postsynaptic specialization membrane;GO:0099560//synaptic membrane adhesion;GO:1905475//regulation of protein localization to membrane;GO:1905606//regulation of presynapse assembly
ENSBTAG00000030599	1156	577	725	1789	1253	1886	9.07	5.23	6.4	16.67	11.08	18.56	6.9	15.4367	1.16169	1.01e-05	0.00381266	SMOC1	SPARC related modular calcium binding 1 [Source:VGNC Symbol;Acc:VGNC:35026]	-	-	-	-	GO:0005576//extracellular region;GO:0005604//basement membrane;GO:0005615//extracellular space	GO:0005509//calcium ion binding;GO:0005515//protein binding;GO:0008201//heparin binding;GO:0050840//extracellular matrix binding	GO:0001654//eye development;GO:0030198//extracellular matrix organization;GO:0045667//regulation of osteoblast differentiation;GO:0060173//limb development
ENSBTAG00000003568	7	2	4	155	4	47	0.15	0.05	0.1	3.92	0.1	1.25	0.1	1.75667	4.13477	1.1e-05	0.0040477	CLDN10	claudin 10 [Source:VGNC Symbol;Acc:VGNC:27403]	Human Diseases;Environmental Information Processing;Cellular Processes;Human Diseases;Organismal Systems	Infectious diseases;Signaling molecules and interaction;Cellular community - eukaryotes;Infectious diseases;Immune system	ko05130//Pathogenic Escherichia coli infection;ko04514//Cell adhesion molecules (CAMs);ko04530//Tight junction;ko05160//Hepatitis C;ko04670//Leukocyte transendothelial migration	K06087;K06087;K06087;K06087;K06087	GO:0005737//cytoplasm;GO:0005886//plasma membrane;GO:0005923//bicellular tight junction;GO:0016020//membrane;GO:0016021//integral component of membrane;GO:0030054//cell junction	GO:0005198//structural molecule activity	GO:0006811//ion transport;GO:0007155//cell adhesion;GO:0043269//regulation of ion transport;GO:0070830//bicellular tight junction assembly
ENSBTAG00000009314	11	6	8	40	27	70	0.11	0.08	0.11	0.57	0.37	1.05	0.1	0.663333	2.72973	1.4e-05	0.00484334	FYB2	FYN binding protein 2 [Source:VGNC Symbol;Acc:VGNC:29161]	-	-	-	-	GO:0001772//immunological synapse;GO:0005886//plasma membrane;GO:0045121//membrane raft	GO:0005515//protein binding	GO:0007229//integrin-mediated signaling pathway;GO:0033627//cell adhesion mediated by integrin;GO:0050852//T cell receptor signaling pathway;GO:0072659//protein localization to plasma membrane
ENSBTAG00000016223	285	141	201	512	324	552	1.45	0.84	1.16	3.11	1.87	3.54	1.15	2.84	1.30426	1.47e-05	0.00497313	SCRN1	secernin 1 [Source:VGNC Symbol;Acc:VGNC:34366]	-	-	-	-	GO:0005575//cellular_component;GO:0005634//nucleus;GO:0005737//cytoplasm;GO:0031965//nuclear membrane	GO:0003674//molecular_function;GO:0016805//dipeptidase activity;GO:0070004//cysteine-type exopeptidase activity	GO:0006508//proteolysis;GO:0006887//exocytosis
ENSBTAG00000049122	11	3	2	174	17	19	0.04	0.01	0.01	0.73	0.07	0.08	0.02	0.293333	3.87447	1.5e-05	0.00497313	COL6A5	XP_024852938.1 collagen alpha-5(VI) chain isoform X1 [Bos taurus]	Environmental Information Processing;Human Diseases;Cellular Processes;Organismal Systems;Environmental Information Processing	Signal transduction;Infectious diseases;Cellular community - eukaryotes;Digestive system;Signaling molecules and interaction	ko04151//PI3K-Akt signaling pathway;ko05165//Human papillomavirus infection;ko04510//Focal adhesion;ko04974//Protein digestion and absorption;ko04512//ECM-receptor interaction	K06238;K06238;K06238;K06238;K06238	GO:0005614//interstitial matrix;GO:0005615//extracellular space;GO:0062023//collagen-containing extracellular matrix	-	-
ENSBTAG00000002585	341	104	195	584	474	524	2.21	0.79	1.43	4.53	3.5	4.29	1.47667	4.10667	1.47562	1.75e-05	0.00528438	SLC16A2	solute carrier family 16 member 2 [Source:VGNC Symbol;Acc:VGNC:54485]	Organismal Systems	Endocrine system	ko04919//Thyroid hormone signaling pathway	K08231	GO:0005886//plasma membrane;GO:0005887//integral component of plasma membrane;GO:0016020//membrane;GO:0016021//integral component of membrane;GO:0016324//apical plasma membrane	GO:0015171//amino acid transmembrane transporter activity;GO:0015349//thyroid hormone transmembrane transporter activity;GO:0022857//transmembrane transporter activity	GO:0006520//cellular amino acid metabolic process;GO:0042403//thyroid hormone metabolic process;GO:0055085//transmembrane transport;GO:0070327//thyroid hormone transport;GO:0089718//amino acid import across plasma membrane;GO:2000178//negative regulation of neural precursor cell proliferation
ENSBTAG00000003217	332	172	227	521	429	457	5.41	3.29	4.21	10.19	7.97	9.41	4.30333	9.19	1.09461	1.95e-05	0.0055769	CADM3	cell adhesion molecule 3 [Source:VGNC Symbol;Acc:VGNC:26696]	Environmental Information Processing	Signaling molecules and interaction	ko04514//Cell adhesion molecules (CAMs)	K06780	GO:0016020//membrane;GO:0016021//integral component of membrane	-	-
ENSBTAG00000016998	80	8	50	3	4	4	1.89	0.22	1.34	0.08	0.11	0.12	1.15	0.103333	-3.47626	2.05e-05	0.00571665	ARL11	ADP ribosylation factor like GTPase 11 [Source:VGNC Symbol;Acc:VGNC:26137]	-	-	-	-	-	GO:0000166//nucleotide binding;GO:0003924//GTPase activity;GO:0005525//GTP binding	-
ENSBTAG00000052155	80	14	41	232	122	151	3.4	0.7	1.98	11.82	5.91	8.12	2.02667	8.61667	2.08802	2.27e-05	0.005924	TMSB15A	XP_006073395.1 thymosin beta-15A [Bubalus bubalis]	-	-	-	-	GO:0005737//cytoplasm;GO:0005856//cytoskeleton	GO:0003779//actin binding;GO:0003785//actin monomer binding	GO:0007015//actin filament organization;GO:0030334//regulation of cell migration;GO:0042989//sequestering of actin monomers
ENSBTAG00000006377	55	62	48	160	111	114	0.46	0.6	0.45	1.59	1.05	1.2	0.503333	1.28	1.34656	2.55e-05	0.0064763	MYO1G	myosin IG [Source:VGNC Symbol;Acc:VGNC:31822]	Human Diseases	Infectious diseases	ko05130//Pathogenic Escherichia coli infection	K10356	GO:0001891//phagocytic cup;GO:0005654//nucleoplasm;GO:0005737//cytoplasm;GO:0005886//plasma membrane;GO:0005902//microvillus;GO:0015629//actin cytoskeleton;GO:0016459//myosin complex;GO:0030027//lamellipodium;GO:0030175//filopodium;GO:0031256//leading edge membrane;GO:0031982//vesicle	GO:0000146//microfilament motor activity;GO:0000166//nucleotide binding;GO:0003774//motor activity;GO:0003779//actin binding;GO:0005515//protein binding;GO:0005524//ATP binding;GO:0005546//phosphatidylinositol-4,5-bisphosphate binding;GO:0005547//phosphatidylinositol-3,4,5-trisphosphate binding;GO:0043325//phosphatidylinositol-3,4-bisphosphate binding;GO:0051015//actin filament binding	GO:0002456//T cell mediated immunity;GO:0006887//exocytosis;GO:0006909//phagocytosis;GO:0007015//actin filament organization;GO:0030050//vesicle transport along actin filament;GO:0031589//cell-substrate adhesion;GO:0038096//Fc-gamma receptor signaling pathway involved in phagocytosis;GO:0071976//cell gliding;GO:0120117//T cell meandering migration
ENSBTAG00000052499	0	0	0	17	8	16	0	0	0	0.44	0.2	0.44	0.001	0.36	8.49185	2.8e-05	0.00690834	RNF39	ring finger protein 39 [Source:VGNC Symbol;Acc:VGNC:106899]	-	-	-	-	GO:0005737//cytoplasm	GO:0046872//metal ion binding;GO:0061630//ubiquitin protein ligase activity	GO:0010468//regulation of gene expression;GO:0016567//protein ubiquitination;GO:0045087//innate immune response
ENSBTAG00000019343	36	8	40	157	56	179	0.65	0.17	0.82	3.39	1.15	4.08	0.546667	2.87333	2.39399	2.81e-05	0.00690834	MDFI	MyoD family inhibitor [Source:VGNC Symbol;Acc:VGNC:31329]	-	-	-	-	GO:0005634//nucleus	-	-
ENSBTAG00000008814	1471	832	1028	2528	1846	1721	6.36	4.46	5.27	13.44	9.45	10.07	5.36333	10.9867	1.03455	3.1e-05	0.00730478	ADGRA2	adhesion G protein-coupled receptor A2 [Source:VGNC Symbol;Acc:VGNC:106631]	-	-	-	-	GO:0005886//plasma membrane;GO:0009986//cell surface;GO:0016020//membrane;GO:0016021//integral component of membrane;GO:1990909//Wnt signalosome	GO:0004888//transmembrane signaling receptor activity;GO:0004930//G protein-coupled receptor activity;GO:0005515//protein binding	GO:0001525//angiogenesis;GO:0002040//sprouting angiogenesis;GO:0007166//cell surface receptor signaling pathway;GO:0007186//G protein-coupled receptor signaling pathway;GO:0007417//central nervous system development;GO:0010595//positive regulation of endothelial cell migration;GO:0043542//endothelial cell migration;GO:0045765//regulation of angiogenesis;GO:0050920//regulation of chemotaxis;GO:009…
ENSBTAG00000011808	140	286	124	69	30	59	1.26	3.01	1.26	0.74	0.31	0.67	1.84333	0.573333	-1.68487	3.74e-05	0.00826275	MSTN	myostatin [Source:VGNC Symbol;Acc:VGNC:31709]	Environmental Information Processing	Signaling molecules and interaction	ko04060//Cytokine-cytokine receptor interaction	K05497	GO:0005576//extracellular region;GO:0005615//extracellular space	GO:0005102//signaling receptor binding;GO:0005125//cytokine activity;GO:0008083//growth factor activity;GO:0008201//heparin binding;GO:0042802//identical protein binding;GO:0042803//protein homodimerization activity	GO:0007179//transforming growth factor beta receptor signaling pathway;GO:0010592//positive regulation of lamellipodium assembly;GO:0010759//positive regulation of macrophage chemotaxis;GO:0010862//positive regulation of pathway-restricted SMAD protein phosphorylation;GO:0014839//myoblast migration involved in skeletal muscle regeneration;GO:0033673//negative regulation of kinase activity;GO:0045…
ENSBTAG00000017567	2818	1393	1991	5066	2767	4896	9.06	5.06	7.25	19.21	9.9	19.28	7.12333	16.13	1.17912	3.82e-05	0.00831625	ACACA	acetyl-CoA carboxylase alpha [Source:VGNC Symbol;Acc:VGNC:25519]	Metabolism;Organismal Systems;Environmental Information Processing;Organismal Systems;Metabolism;Metabolism;Metabolism;Metabolism	Global and overview maps;Endocrine system;Signal transduction;Endocrine system;Global and overview maps;Carbohydrate metabolism;Carbohydrate metabolism;Lipid metabolism	ko01100//Metabolic pathways;ko04910//Insulin signaling pathway;ko04152//AMPK signaling pathway;ko04922//Glucagon signaling pathway;ko01212//Fatty acid metabolism;ko00620//Pyruvate metabolism;ko00640//Propanoate metabolism;ko00061//Fatty acid biosynthesis	K11262;K11262;K11262;K11262;K11262;K11262;K11262;K11262	GO:0001650//fibrillar center;GO:0005829//cytosol;GO:0015629//actin cytoskeleton	GO:0000166//nucleotide binding;GO:0003824//catalytic activity;GO:0003989//acetyl-CoA carboxylase activity;GO:0005524//ATP binding;GO:0016874//ligase activity;GO:0042802//identical protein binding;GO:0046872//metal ion binding	GO:0001894//tissue homeostasis;GO:0006084//acetyl-CoA metabolic process;GO:0006629//lipid metabolic process;GO:0006631//fatty acid metabolic process;GO:0006633//fatty acid biosynthetic process;GO:0008152//metabolic process;GO:0019538//protein metabolic process;GO:0044281//small molecule metabolic process;GO:0051289//protein homotetramerization;GO:0055088//lipid homeostasis;GO:0071380//cellular re…
ENSBTAG00000021259	289	183	189	498	313	453	2.64	1.95	1.95	5.44	3.25	5.23	2.18	4.64	1.0898	4.07e-05	0.00842386	C2CD2	C2 calcium dependent domain containing 2 [Source:VGNC Symbol;Acc:VGNC:26631]	-	-	-	-	GO:0016020//membrane;GO:0016021//integral component of membrane	-	-
ENSBTAG00000002326	1148	525	828	1652	1473	1565	21.32	11.38	17.42	36.72	31.14	36.73	16.7067	34.8633	1.06129	4.15e-05	0.00849914	LGALS3	galectin 3 [Source:VGNC Symbol;Acc:VGNC:30852]	-	-	-	-	GO:0001772//immunological synapse;GO:0005576//extracellular region;GO:0005615//extracellular space;GO:0005634//nucleus;GO:0005681//spliceosomal complex;GO:0005737//cytoplasm;GO:0005743//mitochondrial inner membrane	GO:0019863//IgE binding;GO:0019903//protein phosphatase binding;GO:0030246//carbohydrate binding;GO:0042056//chemoattractant activity;GO:0043236//laminin binding	GO:0002376//immune system process;GO:0002548//monocyte chemotaxis;GO:0008380//RNA splicing;GO:0030593//neutrophil chemotaxis;GO:0030855//epithelial cell differentiation;GO:0031334//positive regulation of protein complex assembly;GO:0042129//regulation of T cell proliferation;GO:0045087//innate immune response;GO:0045806//negative regulation of endocytosis;GO:0048245//eosinophil chemotaxis;GO:0048…
ENSBTAG00000047482	34	9	35	118	61	119	0.34	0.1	0.4	1.41	0.69	1.5	0.28	1.2	2.09954	4.25e-05	0.00859068	PRRT4	proline rich transmembrane protein 4 [Source:VGNC Symbol;Acc:VGNC:33411]	-	-	-	-	GO:0016020//membrane;GO:0016021//integral component of membrane	-	-
ENSBTAG00000015351	5	0	2	41	13	30	0.05	0	0.02	0.44	0.13	0.34	0.0233333	0.303333	3.70044	4.61e-05	0.00890636	STYK1	serine/threonine/tyrosine kinase 1 [Source:VGNC Symbol;Acc:VGNC:35451]	-	-	-	-	GO:0005886//plasma membrane;GO:0016020//membrane;GO:0016021//integral component of membrane;GO:0031234//extrinsic component of cytoplasmic side of plasma membrane	GO:0004672//protein kinase activity;GO:0004713//protein tyrosine kinase activity;GO:0004715//non-membrane spanning protein tyrosine kinase activity;GO:0005102//signaling receptor binding;GO:0005524//ATP binding	GO:0006468//protein phosphorylation;GO:0007169//transmembrane receptor protein tyrosine kinase signaling pathway;GO:0018108//peptidyl-tyrosine phosphorylation;GO:0030154//cell differentiation;GO:0045087//innate immune response
ENSBTAG00000005337	101	14	65	193	184	266	2.4	0.39	1.75	5.48	4.97	7.98	1.51333	6.14333	2.02129	4.94e-05	0.00932075	RAB3B	RAB3B, member RAS onco family [Source:VGNC Symbol;Acc:VGNC:33650]	-	-	-	-	GO:0005737//cytoplasm;GO:0005768//endosome;GO:0005794//Golgi apparatus;GO:0005886//plasma membrane;GO:0008021//synaptic vesicle;GO:0016020//membrane;GO:0031982//vesicle;GO:0048471//perinuclear region of cytoplasm;GO:0098691//dopaminergic synapse;GO:0098993//anchored component of synaptic vesicle membrane	GO:0000166//nucleotide binding;GO:0003924//GTPase activity;GO:0005525//GTP binding;GO:0019003//GDP binding;GO:0031489//myosin V binding	GO:0006904//vesicle docking involved in exocytosis;GO:0009306//protein secretion;GO:0015031//protein transport;GO:0017157//regulation of exocytosis;GO:0019882//antigen processing and presentation;GO:0051586//positive regulation of dopamine uptake involved in synaptic transmission;GO:0072659//protein localization to plasma membrane;GO:0097494//regulation of vesicle size;GO:0098693//regulation of s…
ENSBTAG00000018777	309	210	138	616	293	590	1.65	1.31	0.84	3.95	1.79	3.99	1.26667	3.24333	1.35644	5.51e-05	0.0100701	ADCY5	adenylate cyclase 5 [Source:VGNC Symbol;Acc:VGNC:25646]	Metabolism;Human Diseases;Organismal Systems;Human Diseases;Environmental Information Processing;Human Diseases;Human Diseases;Environmental Information Processing;Human Diseases;Organismal Systems;Organismal Systems;Environmental Information Processing;Environmental Information Processing;Human Diseases;Organismal Systems;Metabolism;Organismal Systems;Environmental Information Processing;Organis…	Global and overview maps;Cancers;Environmental adaptation;Infectious diseases;Signal transduction;Substance dependence;Infectious diseases;Signal transduction;Neurodegenerative diseases;Immune system;Nervous system;Signal transduction;Signal transduction;Endocrine and metabolic diseases;Endocrine system;Nucleotide metabolism;Circulatory system;Signal transduction;Circulatory system;Endocrine syst…	ko01100//Metabolic pathways;ko05200//Pathways in cancer;ko04714//Thermogenesis;ko05166//HTLV-I infection;ko04015//Rap1 signaling pathway;ko05034//Alcoholism;ko05163//Human cytomegalovirus infection;ko04024//cAMP signaling pathway;ko05012//Parkinson disease;ko04062//Chemokine signaling pathway;ko04723//Retrograde endocannabinoid signaling;ko04072//Phospholipase D signaling pathway;ko04022//cGMP - …	K08045;K08045;K08045;K08045;K08045;K08045;K08045;K08045;K08045;K08045;K08045;K08045;K08045;K08045;K08045;K08045;K08045;K08045;K08045;K08045;K08045;K08045;K08045;K08045;K08045;K08045;K08045;K08045;K08045;K08045;K08045;K08045;K08045;K08045;K08045;K08045;K08045;K08045;K08045;K08045;K08045;K08045;K08045;K08045;K08045;K08045;K08045;K08045;K08045;K08045;K08045;K08045;K08045;K08045	GO:0005886//plasma membrane;GO:0005887//integral component of plasma membrane;GO:0005929//cilium;GO:0016020//membrane;GO:0016021//integral component of membrane;GO:0045111//intermediate filament cytoskeleton	GO:0000166//nucleotide binding;GO:0004016//adenylate cyclase activity;GO:0005524//ATP binding;GO:0008179//adenylate cyclase binding;GO:0016829//lyase activity;GO:0016849//phosphorus-oxygen lyase activity;GO:0046872//metal ion binding;GO:0097110//scaffold protein binding	GO:0001973//adenosine receptor signaling pathway;GO:0006171//cAMP biosynthetic process;GO:0007189//adenylate cyclase-activating G protein-coupled receptor signaling pathway;GO:0007191//adenylate cyclase-activating dopamine receptor signaling pathway;GO:0007193//adenylate cyclase-inhibiting G protein-coupled receptor signaling pathway;GO:0007195//adenylate cyclase-inhibiting dopamine receptor sign…
ENSBTAG00000014721	20	20	23	2	1	1	0.16	0.19	0.21	0.01	0.01	0.01	0.186667	0.01	-4.22239	7.88e-05	0.0130306	MUC4	mucin 4, cell surface associated [Source:VGNC Symbol;Acc:VGNC:56235]	-	-	-	-	GO:0005615//extracellular space;GO:0016020//membrane;GO:0016021//integral component of membrane	GO:0005176//ErbB-2 class receptor binding	GO:0007160//cell-matrix adhesion;GO:0010469//regulation of signaling receptor activity
ENSBTAG00000012638	97	43	30	147	138	152	5.65	2.91	1.96	10.25	9.08	11.19	3.50667	10.1733	1.53662	7.9e-05	0.0130306	S100A12	S100 calcium binding protein A12 [Source:VGNC Symbol;Acc:VGNC:59189]	-	-	-	-	GO:0005576//extracellular region;GO:0005615//extracellular space;GO:0005634//nucleus;GO:0005737//cytoplasm;GO:0005856//cytoskeleton;GO:0005886//plasma membrane;GO:0016020//membrane	GO:0005509//calcium ion binding;GO:0005515//protein binding;GO:0046872//metal ion binding;GO:0048306//calcium-dependent protein binding;GO:0050786//RAGE receptor binding	GO:0002376//immune system process;GO:0006805//xenobiotic metabolic process;GO:0006954//inflammatory response;GO:0031640//killing of cells of other organism;GO:0043123//positive regulation of I-kappaB kinase/NF-kappaB signaling;GO:0043303//mast cell degranulation;GO:0045087//innate immune response;GO:0050832//defense response to fungus;GO:0061844//antimicrobial humoral immune response mediated by …
ENSBTAG00000050098	6	10	4	26	121	14	0.17	0.32	0.13	0.86	3.82	0.49	0.206667	1.72333	3.05982	9.08e-05	0.014247	AANAT	aralkylamine N-acetyltransferase [Source:NCBI gene (formerly Entrezgene);Acc:281583]	Metabolism;Metabolism	Global and overview maps;Amino acid metabolism	ko01100//Metabolic pathways;ko00380//Tryptophan metabolism	K00669;K00669	GO:0005737//cytoplasm	GO:0004059//aralkylamine N-acetyltransferase activity;GO:0008080//N-acetyltransferase activity	GO:0007623//circadian rhythm;GO:0009416//response to light stimulus;GO:0030187//melatonin biosynthetic process
ENSBTAG00000003880	949	268	612	1749	1296	1226	6.49	2.12	4.75	14.37	10	10.55	4.45333	11.64	1.38613	9.59e-05	0.0145399	EMILIN2	elastin microfibril interfacer 2 [Source:VGNC Symbol;Acc:VGNC:28474]	-	-	-	-	GO:0005576//extracellular region	GO:0005515//protein binding	-
ENSBTAG00000008004	48	19	39	101	95	85	0.63	0.3	0.6	1.61	1.37	1.47	0.51	1.48333	1.54027	0.00010153	0.0151307	NCF2	neutrophil cytosolic factor 2 [Source:VGNC Symbol;Acc:VGNC:31912]	Cellular Processes;Human Diseases;Organismal Systems;Organismal Systems;Human Diseases	Transport and catabolism;Cardiovascular diseases;Development;Immune system;Infectious diseases	ko04145//Phagosome;ko05418//Fluid shear stress and atherosclerosis;ko04380//Osteoclast differentiation;ko04670//Leukocyte transendothelial migration;ko05140//Leishmaniasis	K08010;K08010;K08010;K08010;K08010	GO:0001669//acrosomal vesicle;GO:0005737//cytoplasm;GO:0005829//cytosol;GO:0016020//membrane;GO:0043020//NADPH oxidase complex	GO:0005515//protein binding;GO:0008022//protein C-terminus binding;GO:0016175//superoxide-generating NADPH oxidase activity;GO:0016176//superoxide-generating NADPH oxidase activator activity;GO:0031267//small GTPase binding	GO:0006909//phagocytosis;GO:0042554//superoxide anion generation;GO:0045730//respiratory burst;GO:0050790//regulation of catalytic activity
ENSBTAG00000053970	19	19	16	76	40	55	0.23	0.27	0.22	1.1	0.55	0.84	0.24	0.83	1.79008	0.000108521	0.0160319	SOST	sclerostin [Source:NCBI gene (formerly Entrezgene);Acc:282880]	Environmental Information Processing;Organismal Systems	Signal transduction;Endocrine system	ko04310//Wnt signaling pathway;ko04928//Parathyroid hormone synthesis, secretion and action	K16834;K16834	GO:0005576//extracellular region;GO:0005615//extracellular space	GO:0008201//heparin binding	GO:0001503//ossification;GO:0009612//response to mechanical stimulus;GO:0016055//Wnt signaling pathway;GO:0030178//negative regulation of Wnt signaling pathway;GO:0030279//negative regulation of ossification;GO:0030514//negative regulation of BMP signaling pathway;GO:0031333//negative regulation of protein complex assembly;GO:0045893//positive regulation of transcription, DNA-templated;GO:0071374…
ENSBTAG00000000090	619	859	924	461	238	356	4.06	6.38	6.6	3.38	1.61	3	5.68	2.66333	-1.09266	0.000110707	0.0162138	SEC31B	SEC31 homolog B, COPII coat complex component [Source:VGNC Symbol;Acc:VGNC:34418]	Genetic Information Processing	Folding, sorting and degradation	ko04141//Protein processing in endoplasmic reticulum	K14005	GO:0005783//endoplasmic reticulum;GO:0005789//endoplasmic reticulum membrane;GO:0030120//vesicle coat;GO:0030127//COPII vesicle coat;GO:0070971//endoplasmic reticulum exit site	GO:0005198//structural molecule activity;GO:0005515//protein binding	GO:0006886//intracellular protein transport;GO:0006888//ER to Golgi vesicle-mediated transport;GO:0007029//endoplasmic reticulum organization;GO:0016192//vesicle-mediated transport;GO:0090110//cargo loading into COPII-coated vesicle
ENSBTAG00000021048	547	235	339	946	571	734	11.1	5.47	7.5	21.7	12.39	18.42	8.02333	17.5033	1.12536	0.000131174	0.0185709	ADM	adrenomedullin [Source:VGNC Symbol;Acc:VGNC:25681]	Environmental Information Processing;Organismal Systems	Signaling molecules and interaction;Circulatory system	ko04080//Neuroactive ligand-receptor interaction;ko04270//Vascular smooth muscle contraction	K12333;K12333	GO:0005576//extracellular region	GO:0005179//hormone activity	GO:0007165//signal transduction
ENSBTAG00000004948	59	18	25	158	56	125	0.72	0.26	0.34	2.3	0.78	1.92	0.44	1.66667	1.92139	0.000147318	0.0203561	LRATD1	LRAT domain containing 1 [Source:VGNC Symbol;Acc:VGNC:28840]	-	-	-	-	GO:0005737//cytoplasm	-	GO:0000902//cell morphogenesis;GO:0048870//cell motility
ENSBTAG00000019018	3	137	525	0	1	3	0.14	7.47	27.88	0	0.08	0.19	11.83	0.09	-7.03831	0.000150305	0.020593	IFITM3	XP_024855304.1 interferon-induced transmembrane protein 3-like [Bos taurus]	-	-	-	-	GO:0005886//plasma membrane;GO:0016020//membrane;GO:0016021//integral component of membrane	-	GO:0034341//response to interferon-gamma;GO:0035455//response to interferon-alpha;GO:0035456//response to interferon-beta;GO:0045071//negative regulation of viral genome replication;GO:0046597//negative regulation of viral entry into host cell;GO:0051607//defense response to virus;GO:0060337//type I interferon signaling pathway
ENSBTAG00000007296	0	0	0	48	2	2	0	0	0	4.04	0.13	0.17	0.001	1.44667	10.4985	0.000162955	0.0217988	YWHAZ	DAA33336.1 TPA: tyrosine 3/tryptophan 5 -monooxygenase activation protein, zeta polypeptide-like [Bos taurus]	Environmental Information Processing;Human Diseases;Human Diseases;Environmental Information Processing;Human Diseases;Cellular Processes;Cellular Processes;Organismal Systems;Environmental Information Processing;Environmental Information Processing	Signal transduction;Cancers;Infectious diseases;Signal transduction;Infectious diseases;Cell growth and death;Cell growth and death;Aging;Signal transduction;Signal transduction	ko04151//PI3K-Akt signaling pathway;ko05203//Viral carcinogenesis;ko05161//Hepatitis B;ko04390//Hippo signaling pathway;ko05160//Hepatitis C;ko04110//Cell cycle;ko04114//Oocyte meiosis;ko04212//Longevity regulating pathway - worm;ko04013//MAPK signaling pathway - fly;ko04391//Hippo signaling pathway -fly	K16197;K16197;K16197;K16197;K16197;K16197;K16197;K16197;K16197;K16197	GO:0005737//cytoplasm	-	GO:0007165//signal transduction;GO:0034613//cellular protein localization
ENSBTAG00000049066	224	35	90	424	230	430	1.63	0.3	0.74	3.69	1.91	3.95	0.89	3.18333	1.83866	0.000164926	0.0218901	APOL6	XP_002687723.1 apolipoprotein L6 isoform X1 [Bos taurus]	-	-	-	-	GO:0005576//extracellular region	GO:0008289//lipid binding	GO:0006869//lipid transport;GO:0042157//lipoprotein metabolic process
ENSBTAG00000001294	1009	492	540	1232	1547	1004	11.17	6.43	6.62	16.36	19.36	13.84	8.07333	16.52	1.03298	0.000167562	0.0218978	PPP1R15A	protein phosphatase 1 regulatory subunit 15A [Source:VGNC Symbol;Acc:VGNC:33228]	Genetic Information Processing	Folding, sorting and degradation	ko04141//Protein processing in endoplasmic reticulum	K14019	GO:0000164//protein phosphatase type 1 complex;GO:0005737//cytoplasm;GO:0005739//mitochondrion;GO:0005783//endoplasmic reticulum;GO:0005794//Golgi apparatus;GO:0016020//membrane	GO:0008157//protein phosphatase 1 binding;GO:0019888//protein phosphatase regulator activity;GO:0019901//protein kinase binding	GO:0031400//negative regulation of protein modification process;GO:0032515//negative regulation of phosphoprotein phosphatase activity;GO:0032516//positive regulation of phosphoprotein phosphatase activity;GO:0034976//response to endoplasmic reticulum stress;GO:0035308//negative regulation of protein dephosphorylation;GO:0036496//regulation of translational initiation by eIF2 alpha dephosphorylat…
ENSBTAG00000003758	1299	631	611	2227	1088	1867	12.2	6.92	6.5	25.04	11.64	22.17	8.54	19.6167	1.19977	0.000173917	0.0225548	TKT	transketolase [Source:VGNC Symbol;Acc:VGNC:58616]	Metabolism;Metabolism;Metabolism;Metabolism	Global and overview maps;Global and overview maps;Global and overview maps;Carbohydrate metabolism	ko01100//Metabolic pathways;ko01200//Carbon metabolism;ko01230//Biosynthesis of amino acids;ko00030//Pentose phosphate pathway	K00615;K00615;K00615;K00615	GO:0005654//nucleoplasm;GO:0005789//endoplasmic reticulum membrane;GO:0016604//nuclear body	GO:0000287//magnesium ion binding;GO:0003824//catalytic activity;GO:0004802//transketolase activity;GO:0005509//calcium ion binding;GO:0016740//transferase activity;GO:0030976//thiamine pyrophosphate binding;GO:0042803//protein homodimerization activity;GO:0046872//metal ion binding	GO:0006098//pentose-phosphate shunt;GO:0009052//pentose-phosphate shunt, non-oxidative branch;GO:0040008//regulation of growth;GO:0046166//glyceraldehyde-3-phosphate biosynthetic process;GO:0046390//ribose phosphate biosynthetic process
ENSBTAG00000007338	112	59	81	225	179	134	5.26	3.22	4.36	12.47	9.42	8.05	4.28	9.98	1.22143	0.000181355	0.0229289	TYROBP	transmembrane immune signaling adaptor TYROBP [Source:VGNC Symbol;Acc:VGNC:36552]	Organismal Systems;Organismal Systems	Immune system;Development	ko04650//Natural killer cell mediated cytotoxicity;ko04380//Osteoclast differentiation	K07992;K07992	GO:0005886//plasma membrane;GO:0016020//membrane;GO:0016021//integral component of membrane	GO:0005102//signaling receptor binding;GO:0016301//kinase activity;GO:0043548//phosphatidylinositol 3-kinase binding	GO:0014068//positive regulation of phosphatidylinositol 3-kinase signaling;GO:0016310//phosphorylation;GO:0050776//regulation of immune response
ENSBTAG00000003457	279	221	260	638	348	428	5.74	5.24	5.87	15.46	7.82	10.45	5.61667	11.2433	1.00128	0.000182634	0.0229289	ATF5	activating transcription factor 5 [Source:VGNC Symbol;Acc:VGNC:26243]	-	-	-	-	GO:0005634//nucleus;GO:0005654//nucleoplasm;GO:0005667//transcription factor complex;GO:0005813//centrosome;GO:0005829//cytosol	GO:0000976//transcription regulatory region sequence-specific DNA binding;GO:0000977//RNA polymerase II regulatory region sequence-specific DNA binding;GO:0001228//DNA-binding transcription activator activity, RNA polymerase II-specific;GO:0003682//chromatin binding;GO:0003700//DNA-binding transcription factor activity;GO:0015631//tubulin binding;GO:0019900//kinase binding;GO:0043565//sequence-sp…	GO:0006355//regulation of transcription, DNA-templated;GO:0006357//regulation of transcription by RNA polymerase II;GO:0007623//circadian rhythm;GO:0008285//negative regulation of cell proliferation;GO:0009791//post-embryonic development;GO:0010468//regulation of gene expression;GO:0021889//olfactory bulb interneuron differentiation;GO:0021891//olfactory bulb interneuron development;GO:0021930//c…
ENSBTAG00000008300	26647	19700	20419	57900	43674	25018	92.86	80.2	80.86	242.34	173.54	110.31	84.64	175.397	1.05121	0.00018355	0.0229289	FN1	fibronectin 1 [Source:VGNC Symbol;Acc:VGNC:29056]	Human Diseases;Environmental Information Processing;Human Diseases;Cellular Processes;Human Diseases;Cellular Processes;Human Diseases;Human Diseases;Human Diseases;Human Diseases;Environmental Information Processing;Human Diseases	Cancers;Signal transduction;Infectious diseases;Cell motility;Cancers;Cellular community - eukaryotes;Infectious disease: bacterial;Infectious diseases;Endocrine and metabolic diseases;Cancers;Signaling molecules and interaction;Infectious diseases	ko05200//Pathways in cancer;ko04151//PI3K-Akt signaling pathway;ko05165//Human papillomavirus infection;ko04810//Regulation of actin cytoskeleton;ko05205//Proteoglycans in cancer;ko04510//Focal adhesion;ko05135//Yersinia infection;ko05146//Amoebiasis;ko04933//AGE-RAGE signaling pathway in diabetic complications;ko05222//Small cell lung cancer;ko04512//ECM-receptor interaction;ko05100//Bacterial i…	K05717;K05717;K05717;K05717;K05717;K05717;K05717;K05717;K05717;K05717;K05717;K05717	GO:0005576//extracellular region;GO:0005577//fibrinogen complex;GO:0005604//basement membrane;GO:0005615//extracellular space;GO:0005793//endoplasmic reticulum-Golgi intermediate compartment;GO:0016324//apical plasma membrane;GO:0031012//extracellular matrix;GO:0062023//collagen-containing extracellular matrix;GO:0070062//extracellular exosome	GO:0002020//protease binding;GO:0005102//signaling receptor binding;GO:0005178//integrin binding;GO:0005515//protein binding;GO:0008022//protein C-terminus binding;GO:0008201//heparin binding;GO:0016504//peptidase activator activity;GO:0019899//enzyme binding;GO:0042802//identical protein binding;GO:0043394//proteoglycan binding;GO:0051087//chaperone binding;GO:0097718//disordered domain specific…	GO:0001932//regulation of protein phosphorylation;GO:0006953//acute-phase response;GO:0007044//cell-substrate junction assembly;GO:0007155//cell adhesion;GO:0007160//cell-matrix adhesion;GO:0007161//calcium-independent cell-matrix adhesion;GO:0007229//integrin-mediated signaling pathway;GO:0008284//positive regulation of cell proliferation;GO:0008360//regulation of cell shape;GO:0010628//positive…
ENSBTAG00000014536	93	58	50	124	128	156	1.6	0.98	0.65	2.37	2.06	3.11	1.07667	2.51333	1.22303	0.000191568	0.0235837	SFXN1	sideroflexin 1 [Source:VGNC Symbol;Acc:VGNC:34530]	-	-	-	-	GO:0005739//mitochondrion;GO:0005743//mitochondrial inner membrane;GO:0016020//membrane;GO:0016021//integral component of membrane;GO:0031305//integral component of mitochondrial inner membrane;GO:0031966//mitochondrial membrane	GO:0015075//ion transmembrane transporter activity;GO:0015194//L-serine transmembrane transporter activity;GO:0022857//transmembrane transporter activity;GO:0022889//serine transmembrane transporter activity;GO:0042945//D-serine transmembrane transporter activity	GO:0006730//one-carbon metabolic process;GO:0006811//ion transport;GO:0006826//iron ion transport;GO:0006865//amino acid transport;GO:0015825//L-serine transport;GO:0030218//erythrocyte differentiation;GO:0034220//ion transmembrane transport;GO:0042942//D-serine transport;GO:0055085//transmembrane transport;GO:1990542//mitochondrial transmembrane transport
ENSBTAG00000053537	55	50	24	9	12	6	1.17	1.25	0.57	0.22	0.28	0.16	0.996667	0.22	-2.17961	0.000196405	0.0240052	DOCK11	KAF3812580.1 hypothetical protein GH733_019382, partial [Mirounga leonina]	-	-	-	-	-	GO:0005085//guanyl-nucleotide exchange factor activity	GO:0007264//small GTPase mediated signal transduction;GO:0050790//regulation of catalytic activity
ENSBTAG00000017566	101	46	61	197	126	140	1.06	0.57	0.72	2.39	1.5	1.83	0.783333	1.90667	1.28335	0.000204673	0.0246609	TUFT1	tuftelin 1 [Source:VGNC Symbol;Acc:VGNC:36518]	-	-	-	-	GO:0005737//cytoplasm	GO:0005515//protein binding	GO:0035556//intracellular signal transduction
ENSBTAG00000030543	17	56	23	1	0	7	0.16	0.61	0.24	0.01	0	0.08	0.336667	0.03	-3.48829	0.000208356	0.0247536	SLC6A16	solute carrier family 6 member 16 [Source:VGNC Symbol;Acc:VGNC:52249]	-	-	-	-	GO:0005887//integral component of plasma membrane;GO:0016020//membrane;GO:0016021//integral component of membrane	GO:0015293//symporter activity	GO:0035725//sodium ion transmembrane transport
ENSBTAG00000008348	166	92	125	287	225	210	0.82	0.49	0.67	1.67	1.29	1.19	0.66	1.38333	1.06761	0.000217694	0.0254495	NOL4L	nucleolar protein 4 like [Source:VGNC Symbol;Acc:VGNC:106843]	-	-	-	-	GO:0005654//nucleoplasm;GO:0005829//cytosol	-	-
ENSBTAG00000048459	208	121	157	421	315	227	2.14	1.45	1.83	5.18	3.69	2.95	1.80667	3.94	1.12487	0.000219332	0.0254495	CARHSP1	calcium regulated heat stable protein 1 [Source:VGNC Symbol;Acc:VGNC:26766]	-	-	-	-	GO:0000177//cytoplasmic exosome (RNase complex);GO:0005829//cytosol;GO:0031090//organelle membrane;GO:0043186//P granule	GO:0003676//nucleic acid binding;GO:0003730//mRNA 3'-UTR binding	GO:0043488//regulation of mRNA stability
ENSBTAG00000004048	285	733	417	59	191	200	2.7	8.1	4.47	0.67	2.05	2.39	5.09	1.70333	-1.5793	0.000223717	0.0254495	MCHR1	melanin concentrating hormone receptor 1 [Source:VGNC Symbol;Acc:VGNC:31305]	Environmental Information Processing	Signaling molecules and interaction	ko04080//Neuroactive ligand-receptor interaction	K04320	GO:0005886//plasma membrane;GO:0005887//integral component of plasma membrane;GO:0005929//cilium;GO:0016020//membrane;GO:0016021//integral component of membrane;GO:0043005//neuron projection;GO:0060170//ciliary membrane;GO:0097730//non-motile cilium	GO:0004930//G protein-coupled receptor activity;GO:0005102//signaling receptor binding;GO:0030273//melanin-concentrating hormone receptor activity;GO:0042277//peptide binding;GO:0042923//neuropeptide binding	GO:0007165//signal transduction;GO:0007186//G protein-coupled receptor signaling pathway;GO:0007218//neuropeptide signaling pathway
ENSBTAG00000020203	6	4	4	22	29	24	0.06	0.05	0.05	0.27	0.34	0.31	0.0533333	0.306667	2.52356	0.000226534	0.0254874	TMEM151A	transmembrane protein 151A [Source:VGNC Symbol;Acc:VGNC:56289]	-	-	-	-	GO:0016020//membrane;GO:0016021//integral component of membrane	-	-
ENSBTAG00000044208	81	42	31	95	148	121	0.95	0.58	0.41	1.34	1.98	1.8	0.646667	1.70667	1.40009	0.000279956	0.030685	DUSP4	dual specificity phosphatase 4 [Source:VGNC Symbol;Acc:VGNC:28260]	Environmental Information Processing;Organismal Systems	Signal transduction;Development and regeneration	ko04010//MAPK signaling pathway;ko04361//Axon regeneration	K04459;K04459	GO:0005634//nucleus;GO:0005654//nucleoplasm;GO:0005737//cytoplasm	GO:0004721//phosphoprotein phosphatase activity;GO:0004722//protein serine/threonine phosphatase activity;GO:0004725//protein tyrosine phosphatase activity;GO:0008138//protein tyrosine/serine/threonine phosphatase activity;GO:0008330//protein tyrosine/threonine phosphatase activity;GO:0016787//hydrolase activity;GO:0016791//phosphatase activity;GO:0017017//MAP kinase tyrosine/serine/threonine pho…	GO:0001706//endoderm formation;GO:0006470//protein dephosphorylation;GO:0016311//dephosphorylation;GO:0035335//peptidyl-tyrosine dephosphorylation;GO:0043409//negative regulation of MAPK cascade;GO:0070373//negative regulation of ERK1 and ERK2 cascade
ENSBTAG00000026156	62	30	31	111	67	132	0.76	0.4	0.45	1.66	0.87	1.89	0.536667	1.47333	1.45699	0.000281858	0.0306954	VGLL3	vestigial like family member 3 [Source:VGNC Symbol;Acc:VGNC:36792]	-	-	-	-	GO:0005634//nucleus	-	GO:0006355//regulation of transcription, DNA-templated;GO:0006357//regulation of transcription by RNA polymerase II
ENSBTAG00000005523	246	103	223	430	361	362	2.25	1.1	2.32	4.72	3.77	4.19	1.89	4.22667	1.16113	0.000304219	0.0323023	XYLT1	xylosyltransferase 1 [Source:VGNC Symbol;Acc:VGNC:37012]	Metabolism;Metabolism;Metabolism	Global and overview maps;Glycan biosynthesis and metabolism;Glycan biosynthesis and metabolism	ko01100//Metabolic pathways;ko00534//Glycosaminoglycan biosynthesis - heparan sulfate / heparin;ko00532//Glycosaminoglycan biosynthesis - chondroitin sulfate / dermatan sulfate	K00771;K00771;K00771	GO:0000139//Golgi membrane;GO:0005615//extracellular space;GO:0005794//Golgi apparatus;GO:0016020//membrane	GO:0016740//transferase activity;GO:0016757//transferase activity, transferring glycosyl groups;GO:0030158//protein xylosyltransferase activity;GO:0046872//metal ion binding	GO:0006024//glycosaminoglycan biosynthetic process;GO:0015012//heparan sulfate proteoglycan biosynthetic process;GO:0030166//proteoglycan biosynthetic process;GO:0030206//chondroitin sulfate biosynthetic process;GO:0050650//chondroitin sulfate proteoglycan biosynthetic process
ENSBTAG00000006937	297	165	214	569	275	491	1.29	0.83	1.05	2.96	1.36	2.69	1.05667	2.33667	1.14493	0.000340771	0.0353009	ABCA10	ATP binding cassette subfamily A member 10 [Source:VGNC Symbol;Acc:VGNC:50149]	Environmental Information Processing	Membrane transport	ko02010//ABC transporters	K05652	GO:0016020//membrane;GO:0016021//integral component of membrane	GO:0000166//nucleotide binding;GO:0005524//ATP binding	GO:0055085//transmembrane transport
ENSBTAG00000055207	18478	7797	11302	77516	21966	44192	93.27	45.94	64.63	468.29	126.21	281.88	67.9467	292.127	2.10412	0.000391298	0.03899	SCD	stearoyl-CoA desaturase [Source:VGNC Symbol;Acc:VGNC:106916]	Metabolism;Environmental Information Processing;Organismal Systems;Organismal Systems;Metabolism;Metabolism	Global and overview maps;Signal transduction;Aging;Endocrine system;Global and overview maps;Lipid metabolism	ko01100//Metabolic pathways;ko04152//AMPK signaling pathway;ko04212//Longevity regulating pathway - worm;ko03320//PPAR signaling pathway;ko01212//Fatty acid metabolism;ko01040//Biosynthesis of unsaturated fatty acids	K00507;K00507;K00507;K00507;K00507;K00507	GO:0005730//nucleolus;GO:0005783//endoplasmic reticulum;GO:0005789//endoplasmic reticulum membrane;GO:0016020//membrane;GO:0016021//integral component of membrane;GO:0030176//integral component of endoplasmic reticulum membrane	GO:0004768//stearoyl-CoA 9-desaturase activity;GO:0005506//iron ion binding;GO:0016491//oxidoreductase activity;GO:0016717//oxidoreductase activity, acting on paired donors, with oxidation of a pair of donors resulting in the reduction of molecular oxygen to two molecules of water;GO:0032896//palmitoyl-CoA 9-desaturase activity;GO:0046872//metal ion binding	GO:0006629//lipid metabolic process;GO:0006631//fatty acid metabolic process;GO:0006633//fatty acid biosynthetic process;GO:0006636//unsaturated fatty acid biosynthetic process;GO:0070542//response to fatty acid;GO:1903966//monounsaturated fatty acid biosynthetic process
ENSBTAG00000001333	371	138	185	520	343	557	4.8	2.18	2.75	8.06	4.98	9.05	3.24333	7.36333	1.18288	0.000392447	0.03899	PPARG	peroxisome proliferator activated receptor gamma [Source:VGNC Symbol;Acc:VGNC:33183]	Human Diseases;Human Diseases;Organismal Systems;Human Diseases;Organismal Systems;Environmental Information Processing;Organismal Systems;Organismal Systems;Human Diseases	Cancers;Neurodegenerative diseases;Environmental adaptation;Cancers;Development;Signal transduction;Aging;Endocrine system;Cancers	ko05200//Pathways in cancer;ko05016//Huntington disease;ko04714//Thermogenesis;ko05202//Transcriptional misregulation in cancers;ko04380//Osteoclast differentiation;ko04152//AMPK signaling pathway;ko04211//Longevity regulating pathway - mammal;ko03320//PPAR signaling pathway;ko05216//Thyroid cancer	K08530;K08530;K08530;K08530;K08530;K08530;K08530;K08530;K08530	GO:0005634//nucleus;GO:0005654//nucleoplasm;GO:0005737//cytoplasm;GO:0043231//intracellular membrane-bounded organelle	GO:0000976//transcription regulatory region sequence-specific DNA binding;GO:0000978//RNA polymerase II proximal promoter sequence-specific DNA binding;GO:0001227//DNA-binding transcription repressor activity, RNA polymerase II-specific;GO:0003677//DNA binding;GO:0003682//chromatin binding;GO:0003700//DNA-binding transcription factor activity;GO:0004879//nuclear receptor activity;GO:0008270//zinc…	GO:0000122//negative regulation of transcription by RNA polymerase II;GO:0006355//regulation of transcription, DNA-templated;GO:0006357//regulation of transcription by RNA polymerase II;GO:0006631//fatty acid metabolic process;GO:0009755//hormone-mediated signaling pathway;GO:0010742//macrophage derived foam cell differentiation;GO:0010887//negative regulation of cholesterol storage;GO:0019216//r…
ENSBTAG00000050618	6	1	2	26	10	36	0.11	0.02	0.04	0.53	0.2	0.79	0.0566667	0.506667	3.16046	0.000396515	0.0390155	DMBT1	XP_027384546.1 deleted in malignant brain tumors 1 protein-like isoform X38 [Bos indicus x Bos taurus]	Organismal Systems	Digestive system	ko04970//Salivary secretion	K13912	GO:0005886//plasma membrane;GO:0016020//membrane	GO:0004252//serine-type endopeptidase activity;GO:0005044//scavenger receptor activity	GO:0006897//endocytosis;GO:0031638//zymogen activation
ENSBTAG00000016355	5457	3230	3542	12574	3958	9415	67.22	45.59	48.59	183.59	55.15	149.2	53.8	129.313	1.26519	0.000397297	0.0390155	UVRAG	UV radiation resistance associated [Source:VGNC Symbol;Acc:VGNC:36751]	Cellular Processes	Transport and catabolism	ko04140//Autophagy - animal	K21249	GO:0000421//autophagosome membrane;GO:0005764//lysosome;GO:0005769//early endosome;GO:0005770//late endosome;GO:0005783//endoplasmic reticulum;GO:0005789//endoplasmic reticulum membrane;GO:0005813//centrosome;GO:0016020//membrane;GO:0016021//integral component of membrane;GO:0030496//midbody;GO:0070418//DNA-dependent protein kinase complex	GO:0016740//transferase activity;GO:0016746//transferase activity, transferring acyl groups;GO:0016747//transferase activity, transferring acyl groups other than amino-acyl groups	GO:0006281//DNA repair;GO:0006890//retrograde vesicle-mediated transport, Golgi to ER;GO:0006914//autophagy;GO:0007098//centrosome cycle;GO:0032465//regulation of cytokinesis;GO:0032801//receptor catabolic process;GO:0051684//maintenance of Golgi location;GO:0071900//regulation of protein serine/threonine kinase activity;GO:0097352//autophagosome maturation;GO:0097680//double-strand break repair …
ENSBTAG00000013662	1057	427	845	1659	1304	1383	5.58	2.63	5.06	10.49	7.84	9.23	4.42333	9.18667	1.05441	0.000415559	0.0403425	COL8A1	collagen type VIII alpha 1 chain [Source:VGNC Symbol;Acc:VGNC:27574]	-	-	-	-	GO:0005576//extracellular region;GO:0005615//extracellular space;GO:0031012//extracellular matrix	GO:0005201//extracellular matrix structural constituent;GO:0005515//protein binding	GO:0010811//positive regulation of cell-substrate adhesion;GO:0030198//extracellular matrix organization;GO:0035987//endodermal cell differentiation;GO:0048593//camera-type eye morphogenesis;GO:0050673//epithelial cell proliferation
ENSBTAG00000009051	133	67	99	265	145	203	1.47	0.88	1.25	3.54	1.86	2.88	1.2	2.76	1.20163	0.000466508	0.0437873	MMP19	matrix metallopeptidase 19 [Source:VGNC Symbol;Acc:VGNC:31523]	-	-	-	-	GO:0005615//extracellular space;GO:0031012//extracellular matrix	GO:0004222//metalloendopeptidase activity;GO:0008233//peptidase activity;GO:0008237//metallopeptidase activity;GO:0008270//zinc ion binding;GO:0016787//hydrolase activity;GO:0046872//metal ion binding	GO:0006508//proteolysis;GO:0030198//extracellular matrix organization;GO:0030574//collagen catabolic process
ENSBTAG00000020853	29	0	9	76	57	68	0.39	0	0.14	1.22	0.86	1.15	0.176667	1.07667	2.60747	0.000483909	0.045171	SLC16A13	solute carrier family 16 member 13 [Source:VGNC Symbol;Acc:VGNC:34687]	-	-	-	-	GO:0000139//Golgi membrane;GO:0005794//Golgi apparatus;GO:0005829//cytosol;GO:0005886//plasma membrane;GO:0005887//integral component of plasma membrane;GO:0016020//membrane;GO:0016021//integral component of membrane	GO:0008028//monocarboxylic acid transmembrane transporter activity;GO:0015293//symporter activity;GO:0022857//transmembrane transporter activity	GO:0015718//monocarboxylic acid transport;GO:0055085//transmembrane transport
ENSBTAG00000005432	279	106	202	467	355	341	6.07	2.71	5.01	12.21	8.87	9.36	4.59667	10.1467	1.14235	0.000526396	0.0473172	CAPG	capping actin protein, gelsolin like [Source:VGNC Symbol;Acc:VGNC:26739]	-	-	-	-	GO:0001726//ruffle;GO:0005615//extracellular space;GO:0005634//nucleus;GO:0005654//nucleoplasm;GO:0005730//nucleolus;GO:0005737//cytoplasm;GO:0005814//centriole;GO:0015629//actin cytoskeleton;GO:0030027//lamellipodium;GO:0042470//melanosome;GO:0042995//cell projection;GO:0072686//mitotic spindle;GO:0090543//Flemming body	GO:0003779//actin binding;GO:0005546//phosphatidylinositol-4,5-bisphosphate binding;GO:0019904//protein domain specific binding;GO:0044877//protein-containing complex binding;GO:0051015//actin filament binding	GO:0007417//central nervous system development;GO:0008154//actin polymerization or depolymerization;GO:0030031//cell projection assembly;GO:0051014//actin filament severing;GO:0051016//barbed-end actin filament capping;GO:0051693//actin filament capping
ENSBTAG00000047664	10	14	13	35	35	49	0.1	0.16	0.15	0.41	0.39	0.61	0.136667	0.47	1.782	0.000539012	0.0479438	GNAZ	G protein subunit alpha z [Source:VGNC Symbol;Acc:VGNC:58379]	Organismal Systems	Nervous system	ko04730//Long-term depression	K04535	GO:0005834//heterotrimeric G-protein complex;GO:0030425//dendrite;GO:0044297//cell body	GO:0001664//G protein-coupled receptor binding;GO:0003924//GTPase activity;GO:0005525//GTP binding;GO:0019001//guanyl nucleotide binding;GO:0031683//G-protein beta/gamma-subunit complex binding	GO:0007165//signal transduction;GO:0007186//G protein-coupled receptor signaling pathway;GO:0007188//adenylate cyclase-modulating G protein-coupled receptor signaling pathway;GO:0098664//G protein-coupled serotonin receptor signaling pathway
ENSBTAG00000001675	0	1	0	17	7	13	0	0.02	0	0.3	0.12	0.25	0.00666667	0.223333	5.06609	0.000565638	0.0495341	ITPKA	inositol-trisphosphate 3-kinase A [Source:VGNC Symbol;Acc:VGNC:30344]	Metabolism;Environmental Information Processing;Environmental Information Processing;Metabolism	Global and overview maps;Signal transduction;Signal transduction;Carbohydrate metabolism	ko01100//Metabolic pathways;ko04020//Calcium signaling pathway;ko04070//Phosphatidylinositol signaling system;ko00562//Inositol phosphate metabolism	K00911;K00911;K00911;K00911	GO:0005634//nucleus;GO:0005737//cytoplasm	GO:0000828//inositol hexakisphosphate kinase activity;GO:0016301//kinase activity;GO:0016740//transferase activity	GO:0006020//inositol metabolic process;GO:0016310//phosphorylation;GO:0032958//inositol phosphate biosynthetic process;GO:0046854//phosphatidylinositol phosphorylation;GO:0048167//regulation of synaptic plasticity
ENSBTAG00000013303	2879	1435	2083	6483	2435	3849	29.56	17.89	24.82	77.06	28.77	48.32	24.09	51.3833	1.09287	0.000746018	0.0612275	ACSS2	acyl-CoA synthetase short chain family member 2 [Source:VGNC Symbol;Acc:VGNC:25571]	Metabolism;Metabolism;Metabolism;Metabolism;Metabolism;Metabolism	Global and overview maps;Global and overview maps;Carbohydrate metabolism;Carbohydrate metabolism;Carbohydrate metabolism;Carbohydrate metabolism	ko01100//Metabolic pathways;ko01200//Carbon metabolism;ko00010//Glycolysis / Gluconeogenesis;ko00620//Pyruvate metabolism;ko00630//Glyoxylate and dicarboxylate metabolism;ko00640//Propanoate metabolism	K01895;K01895;K01895;K01895;K01895;K01895	GO:0005654//nucleoplasm;GO:0005829//cytosol;GO:0043231//intracellular membrane-bounded organelle	GO:0003987//acetate-CoA ligase activity;GO:0016405//CoA-ligase activity;GO:0016878//acid-thiol ligase activity;GO:0050218//propionate-CoA ligase activity	GO:0008610//lipid biosynthetic process
ENSBTAG00000013734	2	2	2	19	28	7	0.05	0.06	0.06	0.6	0.84	0.23	0.0566667	0.556667	3.29624	0.000780592	0.0628506	ATP6V1E2	ATPase H+ transporting V1 subunit E2 [Source:VGNC Symbol;Acc:VGNC:26323]	Metabolism;Human Diseases;Metabolism;Cellular Processes;Human Diseases;Environmental Information Processing;Organismal Systems;Human Diseases;Human Diseases;Organismal Systems	Global and overview maps;Infectious diseases;Energy metabolism;Transport and catabolism;Immune diseases;Signal transduction;Nervous system;Infectious diseases;Infectious diseases;Excretory system	ko01100//Metabolic pathways;ko05165//Human papillomavirus infection;ko00190//Oxidative phosphorylation;ko04145//Phagosome;ko05323//Rheumatoid arthritis;ko04150//mTOR signaling pathway;ko04721//Synaptic vesicle cycle;ko05120//Epithelial cell signaling in Helicobacter pylori infection;ko05110//Vibrio cholerae infection;ko04966//Collecting duct acid secretion	K02150;K02150;K02150;K02150;K02150;K02150;K02150;K02150;K02150;K02150	GO:0001669//acrosomal vesicle;GO:0033178//proton-transporting two-sector ATPase complex, catalytic domain	GO:0046961//proton-transporting ATPase activity, rotational mechanism	GO:0006811//ion transport;GO:1902600//proton transmembrane transport
ENSBTAG00000049946	54	49	68	105	115	113	0.63	0.66	0.8	1.43	1.5	1.66	0.696667	1.53	1.13499	0.000790608	0.0630593	Plxna4	XP_027394766.1 plexin-A4 [Bos indicus x Bos taurus]	Organismal Systems	Development	ko04360//Axon guidance	K06820	GO:0002116//semaphorin receptor complex;GO:0005887//integral component of plasma membrane	GO:0005515//protein binding;GO:0017154//semaphorin receptor activity	GO:0007162//negative regulation of cell adhesion;GO:0008360//regulation of cell shape;GO:0030334//regulation of cell migration;GO:0043087//regulation of GTPase activity;GO:0050772//positive regulation of axonogenesis;GO:0071526//semaphorin-plexin signaling pathway;GO:1902287//semaphorin-plexin signaling pathway involved in axon guidance
ENSBTAG00000010146	32	33	26	69	61	69	0.15	0.18	0.14	0.39	0.33	0.41	0.156667	0.376667	1.26559	0.000803169	0.0637619	PLXNB3	plexin B3 [Source:VGNC Symbol;Acc:VGNC:33063]	Organismal Systems	Development	ko04360//Axon guidance	K06821	GO:0002116//semaphorin receptor complex;GO:0005886//plasma membrane;GO:0005887//integral component of plasma membrane;GO:0009986//cell surface;GO:0016020//membrane	GO:0005515//protein binding;GO:0005524//ATP binding;GO:0016301//kinase activity;GO:0016740//transferase activity;GO:0017154//semaphorin receptor activity;GO:0019904//protein domain specific binding;GO:0051022//Rho GDP-dissociation inhibitor binding;GO:0098632//cell-cell adhesion mediator activity	GO:0001938//positive regulation of endothelial cell proliferation;GO:0007156//homophilic cell adhesion via plasma membrane adhesion molecules;GO:0007162//negative regulation of cell adhesion;GO:0007165//signal transduction;GO:0008360//regulation of cell shape;GO:0010976//positive regulation of neuron projection development;GO:0016310//phosphorylation;GO:0030334//regulation of cell migration;GO:00…
ENSBTAG00000009733	126	50	53	244	139	134	2.11	0.98	1	4.89	2.65	2.83	1.36333	3.45667	1.34224	0.000845442	0.0658863	FBP1	fructose-bisphosphatase 1 [Source:VGNC Symbol;Acc:VGNC:28887]	Metabolism;Organismal Systems;Environmental Information Processing;Metabolism;Organismal Systems;Metabolism;Metabolism;Metabolism	Global and overview maps;Endocrine system;Signal transduction;Global and overview maps;Endocrine system;Carbohydrate metabolism;Carbohydrate metabolism;Carbohydrate metabolism	ko01100//Metabolic pathways;ko04910//Insulin signaling pathway;ko04152//AMPK signaling pathway;ko01200//Carbon metabolism;ko04922//Glucagon signaling pathway;ko00010//Glycolysis / Gluconeogenesis;ko00051//Fructose and mannose metabolism;ko00030//Pentose phosphate pathway	K03841;K03841;K03841;K03841;K03841;K03841;K03841;K03841	GO:0005634//nucleus;GO:0005737//cytoplasm;GO:0005829//cytosol	GO:0003824//catalytic activity;GO:0016208//AMP binding;GO:0016787//hydrolase activity;GO:0016791//phosphatase activity;GO:0042132//fructose 1,6-bisphosphate 1-phosphatase activity;GO:0042578//phosphoric ester hydrolase activity;GO:0042802//identical protein binding;GO:0046872//metal ion binding;GO:0048029//monosaccharide binding;GO:0061629//RNA polymerase II sequence-specific DNA-binding transcri…	GO:0000122//negative regulation of transcription by RNA polymerase II;GO:0005975//carbohydrate metabolic process;GO:0005986//sucrose biosynthetic process;GO:0006000//fructose metabolic process;GO:0006002//fructose 6-phosphate metabolic process;GO:0006094//gluconeogenesis;GO:0006111//regulation of gluconeogenesis;GO:0008152//metabolic process;GO:0016311//dephosphorylation;GO:0030308//negative regu…
ENSBTAG00000019993	203	72	123	321	457	159	1.75	0.72	1.2	3.3	4.47	1.73	1.22333	3.16667	1.37215	0.000914031	0.0693236	APLN	apelin [Source:VGNC Symbol;Acc:VGNC:26017]	Environmental Information Processing;Environmental Information Processing	Signaling molecules and interaction;Signal transduction	ko04080//Neuroactive ligand-receptor interaction;ko04371//Apelin signaling pathway	K05225;K05225	GO:0005576//extracellular region;GO:0005615//extracellular space	GO:0005179//hormone activity;GO:0031704//apelin receptor binding	GO:0001525//angiogenesis;GO:0007165//signal transduction;GO:0007369//gastrulation
ENSBTAG00000045711	7	10	9	0	0	0	0.27	0.44	0.39	0	0	0	0.366667	0.001	-8.51833	0.000920456	0.0695006	CYSRT1	cysteine rich tail 1 [Source:VGNC Symbol;Acc:VGNC:50272]	-	-	-	-	-	GO:0042802//identical protein binding	-
ENSBTAG00000000345	33	13	38	149	27	130	0.65	0.3	0.85	3.51	0.61	3.24	0.6	2.45333	2.03171	0.000932116	0.0697017	CLDN15	claudin 15 [Source:VGNC Symbol;Acc:VGNC:27405]	Human Diseases;Environmental Information Processing;Cellular Processes;Human Diseases;Organismal Systems	Infectious diseases;Signaling molecules and interaction;Cellular community - eukaryotes;Infectious diseases;Immune system	ko05130//Pathogenic Escherichia coli infection;ko04514//Cell adhesion molecules (CAMs);ko04530//Tight junction;ko05160//Hepatitis C;ko04670//Leukocyte transendothelial migration	K06087;K06087;K06087;K06087;K06087	GO:0005886//plasma membrane;GO:0005923//bicellular tight junction;GO:0016020//membrane;GO:0016021//integral component of membrane;GO:0016328//lateral plasma membrane;GO:0030054//cell junction	GO:0005198//structural molecule activity	GO:0007155//cell adhesion;GO:0070830//bicellular tight junction assembly
ENSBTAG00000013577	456	118	262	624	577	536	4.27	1.29	2.82	7	6.15	6.45	2.79333	6.53333	1.22583	0.000948909	0.0703975	SLC1A5	solute carrier family 1 member 5 [Source:VGNC Symbol;Acc:VGNC:34715]	Organismal Systems;Human Diseases	Digestive system;Cancers	ko04974//Protein digestion and absorption;ko05230//Central carbon metabolism in cancer	K05616;K05616	GO:0005886//plasma membrane;GO:0016020//membrane;GO:0016021//integral component of membrane;GO:0042470//melanosome	GO:0015186//L-glutamine transmembrane transporter activity;GO:0015293//symporter activity;GO:0046872//metal ion binding	GO:0006865//amino acid transport;GO:0006868//glutamine transport;GO:0015807//L-amino acid transport;GO:0055085//transmembrane transport;GO:0070207//protein homotrimerization;GO:0098656//anion transmembrane transport;GO:1902475//L-alpha-amino acid transmembrane transport
ENSBTAG00000011461	128	72	110	270	135	210	1.27	0.79	1.24	3.05	1.45	2.54	1.1	2.34667	1.09311	0.00101528	0.0732182	ADORA1	adenosine A1 receptor [Source:VGNC Symbol;Acc:VGNC:25686]	Environmental Information Processing;Environmental Information Processing;Environmental Information Processing;Environmental Information Processing;Human Diseases;Organismal Systems;Organismal Systems	Signaling molecules and interaction;Signal transduction;Signal transduction;Signal transduction;Substance dependence;Endocrine system;Endocrine system	ko04080//Neuroactive ligand-receptor interaction;ko04024//cAMP signaling pathway;ko04022//cGMP - PKG signaling pathway;ko04071//Sphingolipid signaling pathway;ko05032//Morphine addiction;ko04924//Renin secretion;ko04923//Regulation of lipolysis in adipocyte	K04265;K04265;K04265;K04265;K04265;K04265;K04265	GO:0005886//plasma membrane;GO:0016020//membrane;GO:0016021//integral component of membrane	GO:0001609//G protein-coupled adenosine receptor activity;GO:0004930//G protein-coupled receptor activity	GO:0001973//adenosine receptor signaling pathway;GO:0007165//signal transduction;GO:0007186//G protein-coupled receptor signaling pathway
ENSBTAG00000007108	19	3	14	40	33	61	0.34	0.06	0.28	0.86	0.68	1.38	0.226667	0.973333	2.10236	0.00103722	0.0734745	LGALS12	galectin 12 [Source:VGNC Symbol;Acc:VGNC:30851]	-	-	-	-	GO:0005634//nucleus;GO:0005737//cytoplasm;GO:0005739//mitochondrion	GO:0005178//integrin binding;GO:0030246//carbohydrate binding;GO:0030395//lactose binding	GO:0045598//regulation of fat cell differentiation;GO:0050994//regulation of lipid catabolic process;GO:0097193//intrinsic apoptotic signaling pathway;GO:1904977//lymphatic endothelial cell migration
ENSBTAG00000053545	6	0	0	10	10	56	0.16	0	0	0.3	0.28	1.74	0.0533333	0.773333	3.85798	0.00108318	0.0757293	DMBT1	XP_024841757.1 deleted in malignant brain tumors 1 protein isoform X13 [Bos taurus]	Organismal Systems	Digestive system	ko04970//Salivary secretion	K13912	GO:0005886//plasma membrane;GO:0016020//membrane	GO:0004252//serine-type endopeptidase activity;GO:0005044//scavenger receptor activity	GO:0006897//endocytosis;GO:0031638//zymogen activation
ENSBTAG00000020685	29	29	23	69	54	58	1.33	1.55	1.22	3.8	2.82	3.38	1.36667	3.33333	1.2863	0.00116547	0.0792006	HMGB2	DAA30815.1 TPA: high-mobility group box 2-like [Bos taurus]	-	-	-	-	GO:0005634//nucleus;GO:0005694//chromosome	GO:0003677//DNA binding;GO:0008301//DNA binding, bending	GO:0002376//immune system process;GO:0006259//DNA metabolic process;GO:0006357//regulation of transcription by RNA polymerase II;GO:0045087//innate immune response
ENSBTAG00000046155	52	29	48	150	49	133	0.75	0.48	0.79	2.5	0.81	2.34	0.673333	1.88333	1.4839	0.0011987	0.0798618	RGN	regucalcin [Source:VGNC Symbol;Acc:VGNC:33907]	Metabolism;Metabolism;Metabolism;Metabolism	Global and overview maps;Global and overview maps;Carbohydrate metabolism;Carbohydrate metabolism	ko01100//Metabolic pathways;ko01200//Carbon metabolism;ko00030//Pentose phosphate pathway;ko00053//Ascorbate and aldarate metabolism	K01053;K01053;K01053;K01053	GO:0005634//nucleus;GO:0005737//cytoplasm	GO:0004341//gluconolactonase activity;GO:0005509//calcium ion binding;GO:0008270//zinc ion binding;GO:0030234//enzyme regulator activity	GO:0019853//L-ascorbic acid biosynthetic process;GO:0050790//regulation of catalytic activity
ENSBTAG00000048516	18	43	7	2	4	0	0.23	0.63	0.1	0.03	0.06	0	0.32	0.03	-3.41504	0.00121371	0.0805458	pol	XP_027377397.1 uncharacterized protein LOC113879794 [Bos indicus x Bos taurus]	-	-	-	-	-	GO:0003676//nucleic acid binding;GO:0003964//RNA-directed DNA polymerase activity;GO:0004518//nuclease activity;GO:0004519//endonuclease activity;GO:0004523//RNA-DNA hybrid ribonuclease activity;GO:0008270//zinc ion binding;GO:0016740//transferase activity;GO:0016779//nucleotidyltransferase activity;GO:0016787//hydrolase activity;GO:0035613//RNA stem-loop binding;GO:0046872//metal ion binding	GO:0006278//RNA-dependent DNA biosynthetic process;GO:0015074//DNA integration;GO:0016032//viral process;GO:0090305//nucleic acid phosphodiester bond hydrolysis;GO:0090502//RNA phosphodiester bond hydrolysis, endonucleolytic
ENSBTAG00000010365	461	168	279	567	500	566	7.2	3.06	4.94	10.6	8.89	11.17	5.06667	10.22	1.01229	0.00125479	0.0826262	SQOR	sulfide quinone oxidoreductase [Source:VGNC Symbol;Acc:VGNC:101453]	Metabolism;Metabolism	Global and overview maps;Energy metabolism	ko01100//Metabolic pathways;ko00920//Sulfur metabolism	K22470;K22470	GO:0005739//mitochondrion	GO:0016491//oxidoreductase activity;GO:0070224//sulfide:quinone oxidoreductase activity;GO:0071949//FAD binding	GO:0070221//sulfide oxidation, using sulfide:quinone oxidoreductase
MSTRG.14023	1	4	25	381	23	427	0.01	0.03	0.18	4.86	0.17	5.59	0.0733333	3.54	5.59314	0.00131041	0.0848663	ABCC4	multidrug resistance-associated protein 4 isoform X3 [Bos taurus]	Environmental Information Processing;Organismal Systems;Environmental Information Processing;Human Diseases	Signal transduction;Digestive system;Membrane transport;Drug resistance	ko04024//cAMP signaling pathway;ko04976//Bile secretion;ko02010//ABC transporters;ko01523//Antifolate resistance	K05673;K05673;K05673;K05673	GO:0030667//secretory granule membrane;GO:0031224//intrinsic component of membrane	GO:0005253//anion channel activity;GO:0016616//oxidoreductase activity, acting on the CH-OH group of donors, NAD or NADP as acceptor;GO:0032550//purine ribonucleoside binding;GO:0042626//ATPase activity, coupled to transmembrane movement of substances	GO:0001775//cell activation;GO:0006821//chloride transport;GO:0007599//hemostasis;GO:0008284//positive regulation of cell proliferation;GO:0009719//response to endogenous stimulus;GO:0010033//response to organic substance;GO:0015893//drug transport
ENSBTAG00000006731	27	42	13	111	68	50	0.26	1.44	0.12	3.33	1.8	1.41	0.606667	2.18	1.84535	0.00131303	0.0848663	SLC7A5	solute carrier family 7 member 5 [Source:VGNC Symbol;Acc:VGNC:52250]	Environmental Information Processing;Human Diseases	Signal transduction;Cancers	ko04150//mTOR signaling pathway;ko05230//Central carbon metabolism in cancer	K13780;K13780	GO:0005829//cytosol;GO:0005886//plasma membrane;GO:0016020//membrane;GO:0016021//integral component of membrane;GO:0016324//apical plasma membrane;GO:0031528//microvillus membrane;GO:0043231//intracellular membrane-bounded organelle;GO:1990184//amino acid transport complex	GO:0015171//amino acid transmembrane transporter activity;GO:0015173//aromatic amino acid transmembrane transporter activity;GO:0015175//neutral amino acid transmembrane transporter activity;GO:0015179//L-amino acid transmembrane transporter activity;GO:0015190//L-leucine transmembrane transporter activity;GO:0015192//L-phenylalanine transmembrane transporter activity;GO:0015196//L-tryptophan tra…	GO:0006865//amino acid transport;GO:0009987//cellular process;GO:0010629//negative regulation of gene expression;GO:0015803//branched-chain amino acid transport;GO:0015807//L-amino acid transport;GO:0015820//leucine transport;GO:0015823//phenylalanine transport;GO:0015827//tryptophan transport;GO:0032729//positive regulation of interferon-gamma production;GO:0032740//positive regulation of interl…
ENSBTAG00000004556	748	673	359	1921	978	690	4.96	5.21	2.7	15.26	7.39	5.79	4.29	9.48	1.14391	0.00138806	0.0871713	SLC2A3	solute carrier family 2 member 3 [Source:NCBI gene (formerly Entrezgene);Acc:282358]	-	-	-	-	GO:0005886//plasma membrane;GO:0016020//membrane;GO:0016021//integral component of membrane	GO:0005355//glucose transmembrane transporter activity;GO:0022857//transmembrane transporter activity	GO:0008643//carbohydrate transport;GO:0055085//transmembrane transport;GO:1904659//glucose transmembrane transport
ENSBTAG00000047274	65	50	40	135	108	73	0.36	0.32	0.25	0.89	0.68	0.51	0.31	0.693333	1.16128	0.00139051	0.0871713	KIF21B	kinesin family member 21B [Source:VGNC Symbol;Acc:VGNC:59343]	-	-	-	-	GO:0005829//cytosol;GO:0005856//cytoskeleton;GO:0005871//kinesin complex;GO:0005874//microtubule	GO:0000166//nucleotide binding;GO:0003774//motor activity;GO:0003777//microtubule motor activity;GO:0005515//protein binding;GO:0005524//ATP binding;GO:0008017//microtubule binding;GO:0016887//ATPase activity;GO:1990939//ATP-dependent microtubule motor activity	GO:0007018//microtubule-based movement
ENSBTAG00000005055	0	0	0	14	2	9	0	0	0	0.26	0.04	0.13	0.001	0.143333	7.16323	0.00140609	0.087824	TXK	TXK tyrosine kinase [Source:VGNC Symbol;Acc:VGNC:36529]	Organismal Systems	Immune system	ko04670//Leukocyte transendothelial migration	K08016	GO:0005634//nucleus;GO:0005737//cytoplasm;GO:0005886//plasma membrane	GO:0000166//nucleotide binding;GO:0004672//protein kinase activity;GO:0004713//protein tyrosine kinase activity;GO:0004714//transmembrane receptor protein tyrosine kinase activity;GO:0004715//non-membrane spanning protein tyrosine kinase activity;GO:0005515//protein binding;GO:0005524//ATP binding;GO:0016301//kinase activity;GO:0016740//transferase activity	GO:0002250//adaptive immune response;GO:0006468//protein phosphorylation;GO:0007229//integrin-mediated signaling pathway;GO:0010468//regulation of gene expression;GO:0010543//regulation of platelet activation;GO:0016310//phosphorylation;GO:0018108//peptidyl-tyrosine phosphorylation;GO:0032729//positive regulation of interferon-gamma production;GO:0038083//peptidyl-tyrosine autophosphorylation;GO:…
ENSBTAG00000045902	30	21	35	98	63	50	0.21	0.17	0.28	0.81	0.5	0.44	0.22	0.583333	1.40682	0.00145031	0.0889872	EPHB2	EPH receptor B2 [Source:VGNC Symbol;Acc:VGNC:54424]	Organismal Systems	Development	ko04360//Axon guidance	K05111	GO:0005654//nucleoplasm;GO:0005886//plasma membrane;GO:0005887//integral component of plasma membrane;GO:0016020//membrane;GO:0016021//integral component of membrane;GO:0030424//axon;GO:0030425//dendrite;GO:0043005//neuron projection;GO:0043025//neuronal cell body;GO:0043235//receptor complex;GO:0098978//glutamatergic synapse;GO:0099055//integral component of postsynaptic membrane;GO:0099056//int…	GO:0000166//nucleotide binding;GO:0001540//amyloid-beta binding;GO:0004672//protein kinase activity;GO:0004713//protein tyrosine kinase activity;GO:0004714//transmembrane receptor protein tyrosine kinase activity;GO:0005003//ephrin receptor activity;GO:0005005//transmembrane-ephrin receptor activity;GO:0005102//signaling receptor binding;GO:0005515//protein binding;GO:0005524//ATP binding;GO:0008…	GO:0000902//cell morphogenesis;GO:0001525//angiogenesis;GO:0001655//urogenital system development;GO:0001933//negative regulation of protein phosphorylation;GO:0002639//positive regulation of immunoglobulin production;GO:0006468//protein phosphorylation;GO:0006469//negative regulation of protein kinase activity;GO:0007162//negative regulation of cell adhesion;GO:0007169//transmembrane receptor pr…
ENSBTAG00000018445	52	53	41	95	70	133	0.35	0.41	0.31	0.76	0.53	1.13	0.356667	0.806667	1.1774	0.00145091	0.0889872	GRIN3A	glutamate ionotropic receptor NMDA type subunit 3A [Source:VGNC Symbol;Acc:VGNC:29650]	Environmental Information Processing;Human Diseases;Environmental Information Processing;Organismal Systems;Human Diseases;Human Diseases;Human Diseases;Human Diseases	Signaling molecules and interaction;Substance dependence;Signal transduction;Nervous system;Neurodegenerative disease;Substance dependence;Substance dependence;Substance dependence	ko04080//Neuroactive ligand-receptor interaction;ko05034//Alcoholism;ko04024//cAMP signaling pathway;ko04724//Glutamatergic synapse;ko05017//Spinocerebellar ataxia;ko05031//Amphetamine addiction;ko05030//Cocaine addiction;ko05033//Nicotine addiction	K05213;K05213;K05213;K05213;K05213;K05213;K05213;K05213	GO:0005886//plasma membrane;GO:0016020//membrane;GO:0016021//integral component of membrane;GO:0017146//NMDA selective glutamate receptor complex;GO:0030054//cell junction;GO:0043005//neuron projection;GO:0043025//neuronal cell body;GO:0045202//synapse;GO:0045211//postsynaptic membrane;GO:0098978//glutamatergic synapse	GO:0004970//ionotropic glutamate receptor activity;GO:0004972//NMDA glutamate receptor activity;GO:0005216//ion channel activity;GO:0005262//calcium channel activity;GO:0015276//ligand-gated ion channel activity;GO:0016594//glycine binding;GO:0038023//signaling receptor activity;GO:0042802//identical protein binding;GO:1904315//transmitter-gated ion channel activity involved in regulation of post…	GO:0006811//ion transport;GO:0006816//calcium ion transport;GO:0016358//dendrite development;GO:0034220//ion transmembrane transport;GO:0035235//ionotropic glutamate receptor signaling pathway;GO:0045471//response to ethanol;GO:0060078//regulation of postsynaptic membrane potential;GO:0060134//prepulse inhibition;GO:0070588//calcium ion transmembrane transport;GO:2000300//regulation of synaptic v…
ENSBTAG00000008719	85	72	85	186	145	112	0.96	0.76	0.9	2.36	1.79	1.52	0.873333	1.89	1.11378	0.00150359	0.0908476	PRKCD	protein kinase C delta [Source:VGNC Symbol;Acc:VGNC:33329]	Human Diseases;Organismal Systems;Organismal Systems;Cellular Processes;Organismal Systems;Organismal Systems;Organismal Systems;Organismal Systems;Human Diseases;Organismal Systems;Human Diseases;Organismal Systems;Organismal Systems;Organismal Systems;Human Diseases	Infectious diseases;Immune system;Immune system;Transport and catabolism;Circulatory system;Endocrine system;Nervous system;Immune system;Endocrine and metabolic diseases;Sensory system;Endocrine and metabolic diseases;Immune system;Development and regeneration;Endocrine system;Endocrine and metabolic diseases	ko05131//Shigellosis;ko04621//NOD-like receptor signaling pathway;ko04062//Chemokine signaling pathway;ko04140//Autophagy - animal;ko04270//Vascular smooth muscle contraction;ko04915//Estrogen signaling pathway;ko04722//Neurotrophin signaling pathway;ko04666//Fc gamma R-mediated phagocytosis;ko04931//Insulin resistance;ko04750//Inflammatory mediator regulation of TRP channels;ko04933//AGE-RAGE si…	K06068;K06068;K06068;K06068;K06068;K06068;K06068;K06068;K06068;K06068;K06068;K06068;K06068;K06068;K06068	GO:0005634//nucleus;GO:0005737//cytoplasm;GO:0005783//endoplasmic reticulum;GO:0005829//cytosol;GO:0005886//plasma membrane;GO:0005911//cell-cell junction;GO:0016020//membrane;GO:0016363//nuclear matrix;GO:0036019//endolysosome;GO:0048471//perinuclear region of cytoplasm	GO:0000166//nucleotide binding;GO:0004672//protein kinase activity;GO:0004674//protein serine/threonine kinase activity;GO:0004697//protein kinase C activity;GO:0004698//calcium-dependent protein kinase C activity;GO:0005524//ATP binding;GO:0008047//enzyme activator activity;GO:0016301//kinase activity;GO:0016740//transferase activity;GO:0019899//enzyme binding;GO:0019900//kinase binding;GO:00199…	GO:0006468//protein phosphorylation;GO:0006915//apoptotic process;GO:0007049//cell cycle;GO:0016064//immunoglobulin mediated immune response;GO:0016310//phosphorylation;GO:0016572//histone phosphorylation;GO:0018105//peptidyl-serine phosphorylation;GO:0018107//peptidyl-threonine phosphorylation;GO:0023021//termination of signal transduction;GO:0030837//negative regulation of actin filament polyme…
ENSBTAG00000055021	52	30	14	0	9	0	1.37	0.91	0.42	0	0.26	0	0.9	0.0866667	-3.37638	0.00150428	0.0908476	L1RE1	XP_028869772.1 LINE-1 type transposase domain-containing 1-like protein [Babesia ovata]	-	-	-	-	GO:1990904//ribonucleoprotein complex	GO:0003727//single-stranded RNA binding	GO:0032197//transposition, RNA-mediated
ENSBTAG00000020097	114	66	179	28	63	31	1.55	1.21	3	0.45	1.12	0.53	1.92	0.7	-1.45568	0.00152903	0.0914672	PERP	p53 apoptosis effector related to PMP22 [Source:NCBI gene (formerly Entrezgene);Acc:509485]	Cellular Processes	Cell growth and death	ko04115//p53 signaling pathway	K10136	GO:0005911//cell-cell junction;GO:0016020//membrane;GO:0016021//integral component of membrane	-	GO:0098609//cell-cell adhesion
ENSBTAG00000026637	70	75	61	135	333	72	0.61	0.75	0.59	1.41	3.33	0.78	0.65	1.84	1.50119	0.00156117	0.092315	Ccdc162	XP_027407056.1 uncharacterized protein LOC113898267 [Bos indicus x Bos taurus]	-	-	-	-	-	-	-
ENSBTAG00000003575	53	91	49	17	23	28	0.48	0.96	0.5	0.18	0.24	0.32	0.646667	0.246667	-1.39046	0.00158064	0.092315	ZKSCAN4	zinc finger with KRAB and SCAN domains 4 [Source:VGNC Symbol;Acc:VGNC:55928]	-	-	-	-	GO:0005634//nucleus;GO:0005654//nucleoplasm	GO:0000978//RNA polymerase II proximal promoter sequence-specific DNA binding;GO:0000981//DNA-binding transcription factor activity, RNA polymerase II-specific;GO:0003677//DNA binding;GO:0042802//identical protein binding;GO:0046872//metal ion binding	GO:0006355//regulation of transcription, DNA-templated;GO:0006357//regulation of transcription by RNA polymerase II
ENSBTAG00000054063	2	1	0	26	8	8	0.02	0.01	0	0.32	0.1	0.11	0.01	0.176667	4.14296	0.00163456	0.0933557	CD1A	CD1a molecule [Source:NCBI gene (formerly Entrezgene);Acc:781011]	Cellular Processes;Human Diseases;Organismal Systems	Cellular community - eukaryotes;Infectious diseases;Immune system	ko04530//Tight junction;ko05146//Amoebiasis;ko04640//Hematopoietic cell lineage	K06448;K06448;K06448	GO:0005615//extracellular space;GO:0009897//external side of plasma membrane;GO:0016020//membrane;GO:0016021//integral component of membrane	GO:0030883//endogenous lipid antigen binding;GO:0030884//exogenous lipid antigen binding;GO:0071723//lipopeptide binding	GO:0001916//positive regulation of T cell mediated cytotoxicity;GO:0048006//antigen processing and presentation, endogenous lipid antigen via MHC class Ib;GO:0048007//antigen processing and presentation, exogenous lipid antigen via MHC class Ib
ENSBTAG00000018253	2069	5795	1986	1590	1195	1498	15.17	49.61	16.5	14.51	9.97	13.88	27.0933	12.7867	-1.0833	0.00175219	0.0972811	CHRNA1	cholinergic receptor nicotinic alpha 1 subunit [Source:VGNC Symbol;Acc:VGNC:27322]	Environmental Information Processing	Signaling molecules and interaction	ko04080//Neuroactive ligand-receptor interaction	K04803	GO:0005886//plasma membrane;GO:0005887//integral component of plasma membrane;GO:0005892//acetylcholine-gated channel complex;GO:0009986//cell surface;GO:0016020//membrane;GO:0016021//integral component of membrane;GO:0030054//cell junction;GO:0031594//neuromuscular junction;GO:0043005//neuron projection;GO:0045202//synapse;GO:0045211//postsynaptic membrane;GO:0099060//integral component of posts…	GO:0004888//transmembrane signaling receptor activity;GO:0005216//ion channel activity;GO:0005230//extracellular ligand-gated ion channel activity;GO:0015464//acetylcholine receptor activity;GO:0022848//acetylcholine-gated cation-selective channel activity;GO:0030594//neurotransmitter receptor activity;GO:0042166//acetylcholine binding;GO:1904315//transmitter-gated ion channel activity involved i…	GO:0003009//skeletal muscle contraction;GO:0006811//ion transport;GO:0007165//signal transduction;GO:0007268//chemical synaptic transmission;GO:0007271//synaptic transmission, cholinergic;GO:0007274//neuromuscular synaptic transmission;GO:0007528//neuromuscular junction development;GO:0019228//neuronal action potential;GO:0034220//ion transmembrane transport;GO:0042391//regulation of membrane pot…
ENSBTAG00000016520	267	70	130	275	286	418	6.01	1.85	3.31	7.42	7.34	11.89	3.72333	8.88333	1.25451	0.00177605	0.0976083	MCT7	NP_001306823.1 tryptase-2-like precursor [Bos taurus]	Human Diseases	Infectious diseases	ko05164//Influenza A	K01340	GO:0005615//extracellular space	GO:0004252//serine-type endopeptidase activity	GO:0006508//proteolysis
ENSBTAG00000004305	150	58	70	282	168	138	1.71	0.77	0.9	3.85	2.18	1.99	1.12667	2.67333	1.24658	0.00179547	0.0977667	RGS16	regulator of G protein signaling 16 [Source:VGNC Symbol;Acc:VGNC:33915]	-	-	-	-	GO:0005737//cytoplasm;GO:0016020//membrane;GO:0031224//intrinsic component of membrane	GO:0005096//GTPase activator activity	GO:0007186//G protein-coupled receptor signaling pathway;GO:0009968//negative regulation of signal transduction;GO:0043547//positive regulation of GTPase activity
ENSBTAG00000000133	129	29	51	167	129	193	2.67	0.7	1.2	4.14	3.04	5.05	1.52333	4.07667	1.42016	0.0018116	0.0982711	CD68	CD68 molecule [Source:VGNC Symbol;Acc:VGNC:27042]	Cellular Processes	Transport and catabolism	ko04142//Lysosome	K06501	GO:0005764//lysosome;GO:0005765//lysosomal membrane;GO:0005886//plasma membrane;GO:0016020//membrane;GO:0016021//integral component of membrane;GO:0031902//late endosome membrane;GO:0043231//intracellular membrane-bounded organelle	-	GO:0072594//establishment of protein localization to organelle
ENSBTAG00000000873	42	19	20	73	54	61	0.33	0.18	0.18	0.7	0.49	0.6	0.23	0.596667	1.37529	0.0018564	0.099805	SLC13A3	solute carrier family 13 member 3 [Source:VGNC Symbol;Acc:VGNC:34675]	-	-	-	-	GO:0005886//plasma membrane;GO:0016020//membrane;GO:0016021//integral component of membrane;GO:0016323//basolateral plasma membrane	GO:0005310//dicarboxylic acid transmembrane transporter activity;GO:0015137//citrate transmembrane transporter activity;GO:0015139//alpha-ketoglutarate transmembrane transporter activity;GO:0015141//succinate transmembrane transporter activity;GO:0015362//high-affinity sodium:dicarboxylate symporter activity;GO:0017153//sodium:dicarboxylate symporter activity;GO:0022857//transmembrane transporter…	GO:0006811//ion transport;GO:0006814//sodium ion transport;GO:0006835//dicarboxylic acid transport;GO:0015742//alpha-ketoglutarate transport;GO:0015746//citrate transport;GO:0034775//glutathione transmembrane transport;GO:0055085//transmembrane transport;GO:0071422//succinate transmembrane transport;GO:0098656//anion transmembrane transport
ENSBTAG00000026501	13	9	19	79	33	27	0.19	0.15	0.33	1.41	0.57	0.51	0.223333	0.83	1.89391	0.00194716	0.101473	MGC127055	uncharacterized LOC785824 [Source:NCBI gene (formerly Entrezgene);Acc:785824]	Organismal Systems;Metabolism	Nervous system;Lipid metabolism	ko04726//Serotonergic synapse;ko00140//Steroid hormone biosynthesis	K07414;K07414	GO:0005737//cytoplasm;GO:0016020//membrane;GO:0016021//integral component of membrane;GO:0043231//intracellular membrane-bounded organelle	GO:0004497//monooxygenase activity;GO:0005506//iron ion binding;GO:0008395//steroid hydroxylase activity;GO:0016491//oxidoreductase activity;GO:0016705//oxidoreductase activity, acting on paired donors, with incorporation or reduction of molecular oxygen;GO:0016712//oxidoreductase activity, acting on paired donors, with incorporation or reduction of molecular oxygen, reduced flavin or flavoprotei…	GO:0006082//organic acid metabolic process;GO:0006805//xenobiotic metabolic process;GO:0019369//arachidonic acid metabolic process;GO:0042178//xenobiotic catabolic process
ENSBTAG00000040490	2472	551	1260	6425	3357	3932	25.66	6.68	14.82	79.84	39.68	51.59	15.72	57.0367	1.85929	0.00224762	0.111395	CCDC3	coiled-coil domain containing 3 [Source:NCBI gene (formerly Entrezgene);Acc:509875]	-	-	-	-	GO:0005576//extracellular region	-	GO:0010629//negative regulation of gene expression
ENSBTAG00000006447	45	10	15	5	3	2	0.7	0.19	0.26	0.09	0.05	0.04	0.383333	0.06	-2.67557	0.00230849	0.112698	ACSM3	acyl-CoA synthetase medium chain family member 3 [Source:VGNC Symbol;Acc:VGNC:49960]	Metabolism;Metabolism	Global and overview maps;Carbohydrate metabolism	ko01100//Metabolic pathways;ko00650//Butanoate metabolism	K01896;K01896	GO:0005739//mitochondrion;GO:0005759//mitochondrial matrix	GO:0004321//fatty-acyl-CoA synthase activity;GO:0015645//fatty acid ligase activity;GO:0018729//propionate CoA-transferase activity;GO:0047760//butyrate-CoA ligase activity	GO:0006633//fatty acid biosynthetic process;GO:0006637//acyl-CoA metabolic process
ENSBTAG00000014898	73	16	29	168	36	166	1.04	0.21	0.52	1.8	0.42	2.52	0.59	1.58	1.42114	0.00233464	0.11277	HK3	hexokinase 3 [Source:VGNC Symbol;Acc:VGNC:29866]	Metabolism;Human Diseases;Organismal Systems;Metabolism;Environmental Information Processing;Metabolism;Human Diseases;Metabolism;Human Diseases;Organismal Systems;Metabolism;Metabolism;Metabolism;Metabolism	Global and overview maps;Infectious diseases;Endocrine system;Global and overview maps;Signal transduction;Carbohydrate metabolism;Cancers;Carbohydrate metabolism;Endocrine and metabolic diseases;Digestive system;Carbohydrate metabolism;Carbohydrate metabolism;Carbohydrate metabolism;Biosynthesis of other secondary metabolites	ko01100//Metabolic pathways;ko05131//Shigellosis;ko04910//Insulin signaling pathway;ko01200//Carbon metabolism;ko04066//HIF-1 signaling pathway;ko00010//Glycolysis / Gluconeogenesis;ko05230//Central carbon metabolism in cancer;ko00520//Amino sugar and nucleotide sugar metabolism;ko04930//Type II diabetes mellitus;ko04973//Carbohydrate digestion and absorption;ko00051//Fructose and mannose metabol…	K00844;K00844;K00844;K00844;K00844;K00844;K00844;K00844;K00844;K00844;K00844;K00844;K00844;K00844	GO:0005739//mitochondrion;GO:0005741//mitochondrial outer membrane;GO:0005829//cytosol;GO:0016020//membrane	GO:0000166//nucleotide binding;GO:0003824//catalytic activity;GO:0004340//glucokinase activity;GO:0004396//hexokinase activity;GO:0005524//ATP binding;GO:0005536//glucose binding;GO:0008865//fructokinase activity;GO:0016301//kinase activity;GO:0016740//transferase activity;GO:0016773//phosphotransferase activity, alcohol group as acceptor;GO:0019158//mannokinase activity	GO:0001678//cellular glucose homeostasis;GO:0005975//carbohydrate metabolic process;GO:0006096//glycolytic process;GO:0008152//metabolic process;GO:0009987//cellular process;GO:0016310//phosphorylation;GO:0019318//hexose metabolic process;GO:0046835//carbohydrate phosphorylation;GO:0051156//glucose 6-phosphate metabolic process
ENSBTAG00000011154	77	15	40	160	81	100	0.68	0.15	0.4	1.69	0.81	1.12	0.41	1.20667	1.55733	0.00242618	0.115565	SDC1	syndecan 1 [Source:VGNC Symbol;Acc:VGNC:34378]	Environmental Information Processing;Human Diseases;Human Diseases;Human Diseases;Environmental Information Processing	Signaling molecules and interaction;Cancers;Cardiovascular diseases;Infectious diseases;Signaling molecules and interaction	ko04514//Cell adhesion molecules (CAMs);ko05205//Proteoglycans in cancer;ko05418//Fluid shear stress and atherosclerosis;ko05144//Malaria;ko04512//ECM-receptor interaction	K06257;K06257;K06257;K06257;K06257	GO:0005576//extracellular region;GO:0009897//external side of plasma membrane;GO:0009986//cell surface;GO:0016020//membrane;GO:0016021//integral component of membrane	GO:0008022//protein C-terminus binding;GO:0042802//identical protein binding	GO:0016477//cell migration;GO:0042060//wound healing;GO:0048627//myoblast development;GO:0055002//striated muscle cell development;GO:0060070//canonical Wnt signaling pathway;GO:1903543//positive regulation of exosomal secretion;GO:1903553//positive regulation of extracellular exosome assembly
ENSBTAG00000012079	2358	3452	1601	1413	1270	439	10.08	17.97	7.72	7.55	6.3	2.39	11.9233	5.41333	-1.1392	0.00246403	0.115884	MYLK4	myosin light chain kinase family member 4 [Source:VGNC Symbol;Acc:VGNC:31808]	Environmental Information Processing;Cellular Processes;Cellular Processes;Environmental Information Processing;Organismal Systems;Environmental Information Processing;Organismal Systems;Organismal Systems;Organismal Systems	Signal transduction;Cell motility;Cellular community - eukaryotes;Signal transduction;Endocrine system;Signal transduction;Circulatory system;Immune system;Digestive system	ko04020//Calcium signaling pathway;ko04810//Regulation of actin cytoskeleton;ko04510//Focal adhesion;ko04022//cGMP - PKG signaling pathway;ko04921//Oxytocin signaling pathway;ko04371//Apelin signaling pathway;ko04270//Vascular smooth muscle contraction;ko04611//Platelet activation;ko04971//Gastric acid secretion	K00907;K00907;K00907;K00907;K00907;K00907;K00907;K00907;K00907	-	GO:0000166//nucleotide binding;GO:0004672//protein kinase activity;GO:0004674//protein serine/threonine kinase activity;GO:0004687//myosin light chain kinase activity;GO:0005524//ATP binding	GO:0006468//protein phosphorylation
ENSBTAG00000011779	195	38	63	197	169	364	1.86	0.42	0.68	2.25	1.84	4.4	0.986667	2.83	1.52017	0.00252893	0.116002	MAL2	mal, T cell differentiation protein 2 [Source:VGNC Symbol;Acc:VGNC:54901]	-	-	-	-	GO:0005886//plasma membrane;GO:0016020//membrane;GO:0016021//integral component of membrane;GO:0016324//apical plasma membrane;GO:0045121//membrane raft	GO:0019911//structural constituent of myelin sheath	GO:0042552//myelination;GO:0045056//transcytosis
ENSBTAG00000003018	216	91	132	209	421	225	2.88	1.43	2.02	3.36	6.44	3.84	2.11	4.54667	1.10757	0.00254308	0.116002	FSTL3	follistatin like 3 [Source:VGNC Symbol;Acc:VGNC:29136]	-	-	-	-	GO:0005576//extracellular region;GO:0005615//extracellular space;GO:0005634//nucleus;GO:0005654//nucleoplasm	GO:0001968//fibronectin binding;GO:0005509//calcium ion binding;GO:0005515//protein binding;GO:0005518//collagen binding;GO:0048185//activin binding;GO:0050840//extracellular matrix binding	GO:0001503//ossification;GO:0002244//hematopoietic progenitor cell differentiation;GO:0006357//regulation of transcription by RNA polymerase II;GO:0022409//positive regulation of cell-cell adhesion;GO:0030514//negative regulation of BMP signaling pathway;GO:0032926//negative regulation of activin receptor signaling pathway;GO:0045671//negative regulation of osteoclast differentiation;GO:0045944//…
ENSBTAG00000053268	1	0	0	22	17	0	0.04	0	0	0.79	0.58	0	0.0133333	0.456667	5.09803	0.00279972	0.122589	TYMS	XP_019842392.1 PREDICTED: thymidylate synthase isoform X2 [Bos indicus]	Metabolism;Metabolism;Human Diseases;Metabolism	Global and overview maps;Nucleotide metabolism;Drug resistance;Metabolism of cofactors and vitamins	ko01100//Metabolic pathways;ko00240//Pyrimidine metabolism;ko01523//Antifolate resistance;ko00670//One carbon pool by folate	K00560;K00560;K00560;K00560	GO:0005739//mitochondrion;GO:0005829//cytosol	GO:0003824//catalytic activity;GO:0004799//thymidylate synthase activity;GO:0008168//methyltransferase activity;GO:0016740//transferase activity;GO:0016741//transferase activity, transferring one-carbon groups	GO:0006231//dTMP biosynthetic process;GO:0009165//nucleotide biosynthetic process;GO:0032259//methylation
ENSBTAG00000004630	22	9	12	59	426	17	0.24	0.12	0.15	0.77	5.32	0.24	0.17	2.11	3.63364	0.00284575	0.123821	COMP	cartilage oligomeric matrix protein [Source:VGNC Symbol;Acc:VGNC:27590]	Environmental Information Processing;Human Diseases;Cellular Processes;Cellular Processes;Human Diseases;Environmental Information Processing	Signal transduction;Infectious diseases;Transport and catabolism;Cellular community - eukaryotes;Infectious diseases;Signaling molecules and interaction	ko04151//PI3K-Akt signaling pathway;ko05165//Human papillomavirus infection;ko04145//Phagosome;ko04510//Focal adhesion;ko05144//Malaria;ko04512//ECM-receptor interaction	K04659;K04659;K04659;K04659;K04659;K04659	GO:0005576//extracellular region;GO:0005615//extracellular space;GO:0032991//protein-containing complex;GO:0062023//collagen-containing extracellular matrix	GO:0002020//protease binding;GO:0005178//integrin binding;GO:0005509//calcium ion binding;GO:0005518//collagen binding;GO:0008201//heparin binding;GO:0036122//BMP binding;GO:0043394//proteoglycan binding;GO:0043395//heparan sulfate proteoglycan binding	GO:0001501//skeletal system development;GO:0001503//ossification;GO:0002063//chondrocyte development;GO:0003416//endochondral bone growth;GO:0003417//growth plate cartilage development;GO:0006915//apoptotic process;GO:0006986//response to unfolded protein;GO:0007155//cell adhesion;GO:0007596//blood coagulation;GO:0009306//protein secretion;GO:0010259//multicellular organism aging;GO:0010260//anim…
ENSBTAG00000022120	29	20	17	4	5	5	0.47	0.24	0.35	0.05	0.11	0.12	0.353333	0.0933333	-1.92057	0.00285564	0.123821	FGB	fibrinogen beta chain [Source:VGNC Symbol;Acc:VGNC:28963]	Organismal Systems;Organismal Systems	Immune system;Immune system	ko04611//Platelet activation;ko04610//Complement and coagulation cascades	K03904;K03904	GO:0005576//extracellular region;GO:0005577//fibrinogen complex;GO:0005615//extracellular space;GO:0005783//endoplasmic reticulum;GO:0005938//cell cortex;GO:0009897//external side of plasma membrane;GO:0009986//cell surface;GO:0031091//platelet alpha granule;GO:0045202//synapse;GO:0062023//collagen-containing extracellular matrix	GO:0005102//signaling receptor binding;GO:0005198//structural molecule activity;GO:0050839//cell adhesion molecule binding;GO:0051087//chaperone binding	GO:0007155//cell adhesion;GO:0007160//cell-matrix adhesion;GO:0007596//blood coagulation;GO:0007599//hemostasis;GO:0030168//platelet activation;GO:0031639//plasminogen activation;GO:0034116//positive regulation of heterotypic cell-cell adhesion;GO:0034622//cellular protein-containing complex assembly;GO:0042730//fibrinolysis;GO:0043152//induction of bacterial agglutination;GO:0045907//positive re…
ENSBTAG00000012393	242	124	325	396	433	452	3.74	2.24	5.69	7.33	7.62	8.83	3.89	7.92667	1.02694	0.00285925	0.123821	AGT	angiotensinogen [Source:VGNC Symbol;Acc:VGNC:103718]	Human Diseases;Environmental Information Processing;Environmental Information Processing;Human Diseases;Organismal Systems;Organismal Systems;Human Diseases;Human Diseases;Human Diseases;Organismal Systems;Human Diseases;Organismal Systems;Organismal Systems;Organismal Systems	Cancers;Signaling molecules and interaction;Signal transduction;Endocrine and metabolic diseases;Circulatory system;Circulatory system;Cardiovascular diseases;Endocrine and metabolic diseases;Endocrine and metabolic diseases;Endocrine system;Cardiovascular diseases;Endocrine system;Endocrine system;Endocrine system	ko05200//Pathways in cancer;ko04080//Neuroactive ligand-receptor interaction;ko04072//Phospholipase D signaling pathway;ko04934//Cushing syndrome;ko04261//Adrenergic signaling in cardiomyocytes;ko04270//Vascular smooth muscle contraction;ko05414//Dilated cardiomyopathy (DCM);ko04931//Insulin resistance;ko04933//AGE-RAGE signaling pathway in diabetic complications;ko04925//Aldosterone synthesis an…	K09821;K09821;K09821;K09821;K09821;K09821;K09821;K09821;K09821;K09821;K09821;K09821;K09821;K09821	GO:0005576//extracellular region;GO:0005615//extracellular space	GO:0004867//serine-type endopeptidase inhibitor activity;GO:0031702//type 1 angiotensin receptor binding;GO:0031703//type 2 angiotensin receptor binding	GO:0001822//kidney development;GO:0003014//renal system process;GO:0003081//regulation of systemic arterial blood pressure by renin-angiotensin;GO:0007186//G protein-coupled receptor signaling pathway;GO:0007340//acrosome reaction;GO:0008217//regulation of blood pressure;GO:0010536//positive regulation of activation of Janus kinase activity;GO:0010595//positive regulation of endothelial cell migr…
ENSBTAG00000000595	31	15	42	11	4	2	0.1	0.06	0.15	0.04	0.02	0.01	0.103333	0.0233333	-2.14684	0.00294689	0.125475	FBN3	fibrillin 3 [Source:VGNC Symbol;Acc:VGNC:28886]	-	-	-	-	GO:0001527//microfibril;GO:0031012//extracellular matrix;GO:0062023//collagen-containing extracellular matrix	GO:0005201//extracellular matrix structural constituent;GO:0005509//calcium ion binding	GO:0009653//anatomical structure morphogenesis
ENSBTAG00000002714	126	87	115	212	121	274	1.19	0.99	1.22	2.8	1.36	3.18	1.13333	2.44667	1.11025	0.00301665	0.126632	GNAI1	G protein subunit alpha i1 [Source:VGNC Symbol;Acc:VGNC:29449]	Human Diseases;Human Diseases;Environmental Information Processing;Human Diseases;Human Diseases;Environmental Information Processing;Human Diseases;Organismal Systems;Organismal Systems;Human Diseases;Organismal Systems;Environmental Information Processing;Human Diseases;Organismal Systems;Organismal Systems;Environmental Information Processing;Organismal Systems;Organismal Systems;Organismal Sy…	Cancers;Infectious disease: viral;Signal transduction;Substance dependence;Infectious diseases;Signal transduction;Neurodegenerative diseases;Immune system;Development;Infectious diseases;Nervous system;Signal transduction;Endocrine and metabolic diseases;Endocrine system;Circulatory system;Signal transduction;Endocrine system;Nervous system;Endocrine system;Immune system;Immune system;Nervous sy…	ko05200//Pathways in cancer;ko05170//Human immunodeficiency virus 1 infection;ko04015//Rap1 signaling pathway;ko05034//Alcoholism;ko05163//Human cytomegalovirus infection;ko04024//cAMP signaling pathway;ko05012//Parkinson disease;ko04062//Chemokine signaling pathway;ko04360//Axon guidance;ko05142//Chagas disease (American trypanosomiasis);ko04723//Retrograde endocannabinoid signaling;ko04022//cGM…	K04630;K04630;K04630;K04630;K04630;K04630;K04630;K04630;K04630;K04630;K04630;K04630;K04630;K04630;K04630;K04630;K04630;K04630;K04630;K04630;K04630;K04630;K04630;K04630;K04630;K04630;K04630;K04630;K04630;K04630;K04630;K04630;K04630;K04630;K04630;K04630;K04630;K04630;K04630;K04630	GO:0005634//nucleus;GO:0005737//cytoplasm;GO:0005813//centrosome;GO:0005815//microtubule organizing center;GO:0005834//heterotrimeric G-protein complex;GO:0005856//cytoskeleton;GO:0005886//plasma membrane;GO:0005938//cell cortex;GO:0016020//membrane;GO:0030496//midbody;GO:0099738//cell cortex region	GO:0000166//nucleotide binding;GO:0000287//magnesium ion binding;GO:0001664//G protein-coupled receptor binding;GO:0003924//GTPase activity;GO:0005515//protein binding;GO:0005525//GTP binding;GO:0019001//guanyl nucleotide binding;GO:0019003//GDP binding;GO:0031683//G-protein beta/gamma-subunit complex binding;GO:0031821//G protein-coupled serotonin receptor binding;GO:0046872//metal ion binding	GO:0007049//cell cycle;GO:0007165//signal transduction;GO:0007186//G protein-coupled receptor signaling pathway;GO:0007188//adenylate cyclase-modulating G protein-coupled receptor signaling pathway;GO:0043949//regulation of cAMP-mediated signaling;GO:0051301//cell division;GO:0060236//regulation of mitotic spindle organization;GO:1904322//cellular response to forskolin;GO:1904778//positive regula…
ENSBTAG00000018880	7	0	7	25	14	36	0.08	0	0.09	0.37	0.23	0.52	0.0566667	0.373333	2.71989	0.00310904	0.128828	TRPV1	transient receptor potential cation channel subfamily V member 1 [Source:VGNC Symbol;Acc:VGNC:36397]	Environmental Information Processing;Organismal Systems	Signaling molecules and interaction;Sensory system	ko04080//Neuroactive ligand-receptor interaction;ko04750//Inflammatory mediator regulation of TRP channels	K05222;K05222	GO:0005886//plasma membrane;GO:0005887//integral component of plasma membrane;GO:0016020//membrane;GO:0016021//integral component of membrane;GO:0032591//dendritic spine membrane;GO:0043005//neuron projection;GO:0045211//postsynaptic membrane	GO:0000166//nucleotide binding;GO:0005216//ion channel activity;GO:0005230//extracellular ligand-gated ion channel activity;GO:0005262//calcium channel activity;GO:0005515//protein binding;GO:0005516//calmodulin binding;GO:0051219//phosphoprotein binding;GO:0097603//temperature-gated ion channel activity	GO:0000122//negative regulation of transcription by RNA polymerase II;GO:0001659//temperature homeostasis;GO:0001660//fever generation;GO:0002024//diet induced thermogenesis;GO:0002790//peptide secretion;GO:0006629//lipid metabolic process;GO:0006811//ion transport;GO:0006816//calcium ion transport;GO:0009268//response to pH;GO:0009408//response to heat;GO:0010243//response to organonitrogen comp…
ENSBTAG00000049593	69	62	44	27	21	23	1.67	1.74	1.19	0.78	0.57	0.69	1.53333	0.68	-1.17306	0.0031644	0.130169	F52C9.6	XP_028869780.1 endonuclease-reverse transcriptase [Babesia ovata]	-	-	-	-	-	-	-
ENSBTAG00000002444	96	41	34	141	106	101	0.22	0.11	0.09	0.39	0.28	0.29	0.14	0.32	1.19265	0.00322531	0.131431	MKI67	marker of proliferation Ki-67 [Source:VGNC Symbol;Acc:VGNC:55960]	-	-	-	-	GO:0005634//nucleus;GO:0005694//chromosome	GO:0005515//protein binding	GO:0007049//cell cycle;GO:0007088//regulation of mitotic nuclear division;GO:0051983//regulation of chromosome segregation
ENSBTAG00000053542	2	3	1	10	3	43	0.03	0.04	0.01	0.15	0.04	0.69	0.0266667	0.293333	3.45943	0.00329331	0.13227	MMP12	matrix metallopeptidase 12 [Source:VGNC Symbol;Acc:VGNC:106824]	-	-	-	-	GO:0005615//extracellular space;GO:0005634//nucleus;GO:0005737//cytoplasm;GO:0031012//extracellular matrix	GO:0001046//core promoter sequence-specific DNA binding;GO:0004222//metalloendopeptidase activity;GO:0005509//calcium ion binding;GO:0005518//collagen binding;GO:0008233//peptidase activity;GO:0008237//metallopeptidase activity;GO:0008270//zinc ion binding;GO:0016787//hydrolase activity;GO:0043565//sequence-specific DNA binding;GO:0046872//metal ion binding	GO:0000122//negative regulation of transcription by RNA polymerase II;GO:0006508//proteolysis;GO:0006606//protein import into nucleus;GO:0010628//positive regulation of gene expression;GO:0030198//extracellular matrix organization;GO:0030574//collagen catabolic process;GO:0032727//positive regulation of interferon-alpha production;GO:0035313//wound healing, spreading of epidermal cells;GO:0045944…
ENSBTAG00000032396	0	0	0	5	9	5	0	0	0	0.06	0.1	0.06	0.001	0.0733333	6.1964	0.00352379	0.136486	KCTD19	potassium channel tetramerization domain containing 19 [Source:VGNC Symbol;Acc:VGNC:30508]	-	-	-	-	-	-	GO:0051260//protein homooligomerization
ENSBTAG00000020116	539	77	494	1450	2666	1236	10.16	1.7	10.56	32.72	57.24	29.46	7.47333	39.8067	2.41319	0.00353657	0.136486	JSP.1	MHC Class I JSP.1 [Source:NCBI gene (formerly Entrezgene);Acc:407173]	Human Diseases;Human Diseases;Human Diseases;Human Diseases;Human Diseases;Human Diseases;Cellular Processes;Human Diseases;Environmental Information Processing;Human Diseases;Cellular Processes;Cellular Processes;Human Diseases;Organismal Systems;Human Diseases;Human Diseases;Human Diseases;Human Diseases	Infectious diseases;Infectious diseases;Infectious diseases;Infectious diseases;Infectious disease: viral;Cancers;Transport and catabolism;Infectious diseases;Signaling molecules and interaction;Infectious diseases;Transport and catabolism;Cell growth and death;Cardiovascular diseases;Immune system;Immune diseases;Immune diseases;Endocrine and metabolic diseases;Immune diseases	ko05168//Herpes simplex infection;ko05165//Human papillomavirus infection;ko05169//Epstein-Barr virus infection;ko05166//HTLV-I infection;ko05170//Human immunodeficiency virus 1 infection;ko05203//Viral carcinogenesis;ko04144//Endocytosis;ko05163//Human cytomegalovirus infection;ko04514//Cell adhesion molecules (CAMs);ko05167//Kaposi sarcoma-associated herpesvirus infection;ko04145//Phagosome;ko0…	K06751;K06751;K06751;K06751;K06751;K06751;K06751;K06751;K06751;K06751;K06751;K06751;K06751;K06751;K06751;K06751;K06751;K06751	GO:0005615//extracellular space;GO:0009897//external side of plasma membrane;GO:0016020//membrane;GO:0016021//integral component of membrane;GO:0030670//phagocytic vesicle membrane;GO:0071556//integral component of lumenal side of endoplasmic reticulum membrane	-	GO:0002476//antigen processing and presentation of endogenous peptide antigen via MHC class Ib;GO:0006955//immune response;GO:0019882//antigen processing and presentation
ENSBTAG00000003359	532	147	200	615	346	871	5.18	1.67	2.21	7.17	3.84	10.72	3.02	7.24333	1.26211	0.0036319	0.138692	ELOVL5	ELOVL fatty acid elongase 5 [Source:VGNC Symbol;Acc:VGNC:28451]	Metabolism;Metabolism;Metabolism;Metabolism	Global and overview maps;Global and overview maps;Lipid metabolism;Lipid metabolism	ko01100//Metabolic pathways;ko01212//Fatty acid metabolism;ko00062//Fatty acid elongation;ko01040//Biosynthesis of unsaturated fatty acids	K10244;K10244;K10244;K10244	GO:0005783//endoplasmic reticulum;GO:0005789//endoplasmic reticulum membrane;GO:0016020//membrane;GO:0016021//integral component of membrane;GO:0030176//integral component of endoplasmic reticulum membrane;GO:0030425//dendrite;GO:0042995//cell projection;GO:0043025//neuronal cell body;GO:0097447//dendritic tree	GO:0009922//fatty acid elongase activity;GO:0016740//transferase activity;GO:0102756//very-long-chain 3-ketoacyl-CoA synthase activity	GO:0006629//lipid metabolic process;GO:0006631//fatty acid metabolic process;GO:0006633//fatty acid biosynthetic process;GO:0006636//unsaturated fatty acid biosynthetic process;GO:0019367//fatty acid elongation, saturated fatty acid;GO:0030148//sphingolipid biosynthetic process;GO:0034625//fatty acid elongation, monounsaturated fatty acid;GO:0034626//fatty acid elongation, polyunsaturated fatty a…
ENSBTAG00000053365	49	49	43	116	75	75	0.39	0.46	0.39	1.11	0.68	0.76	0.413333	0.85	1.04016	0.00366174	0.138692	CD300E	CD300e molecule [Source:VGNC Symbol;Acc:VGNC:57137]	-	-	-	-	GO:0005886//plasma membrane;GO:0016020//membrane;GO:0016021//integral component of membrane	GO:0004888//transmembrane signaling receptor activity	-
ENSBTAG00000017060	334	130	181	607	274	345	2.94	1.37	1.81	6.31	2.8	3.95	2.04	4.35333	1.09355	0.00368021	0.138692	ITGB2	integrin subunit beta 2 [Source:VGNC Symbol;Acc:VGNC:30327]	Human Diseases;Environmental Information Processing;Environmental Information Processing;Cellular Processes;Human Diseases;Human Diseases;Cellular Processes;Human Diseases;Environmental Information Processing;Human Diseases;Organismal Systems;Human Diseases;Organismal Systems;Human Diseases;Human Diseases;Organismal Systems;Human Diseases;Human Diseases	Infectious diseases;Signal transduction;Signaling molecules and interaction;Cell motility;Infectious diseases;Infectious diseases;Transport and catabolism;Immune diseases;Signal transduction;Cardiovascular diseases;Immune system;Infectious diseases;Immune system;Infectious diseases;Infectious diseases;Immune system;Infectious diseases;Infectious diseases	ko05166//HTLV-I infection;ko04015//Rap1 signaling pathway;ko04514//Cell adhesion molecules (CAMs);ko04810//Regulation of actin cytoskeleton;ko05152//Tuberculosis;ko05150//Staphylococcus aureus infection;ko04145//Phagosome;ko05323//Rheumatoid arthritis;ko04390//Hippo signaling pathway;ko05416//Viral myocarditis;ko04650//Natural killer cell mediated cytotoxicity;ko05146//Amoebiasis;ko04670//Leukocy…	K06464;K06464;K06464;K06464;K06464;K06464;K06464;K06464;K06464;K06464;K06464;K06464;K06464;K06464;K06464;K06464;K06464;K06464	GO:0005925//focal adhesion;GO:0008305//integrin complex;GO:0016020//membrane;GO:0016021//integral component of membrane	GO:0001540//amyloid-beta binding;GO:0005178//integrin binding;GO:0005515//protein binding;GO:0038023//signaling receptor activity;GO:0046872//metal ion binding	GO:0006909//phagocytosis;GO:0007155//cell adhesion;GO:0007160//cell-matrix adhesion;GO:0007229//integrin-mediated signaling pathway;GO:0016477//cell migration;GO:0031623//receptor internalization;GO:0033627//cell adhesion mediated by integrin;GO:0071404//cellular response to low-density lipoprotein particle stimulus;GO:1904996//positive regulation of leukocyte adhesion to vascular endothelial cell
ENSBTAG00000015520	14	3	6	43	8	52	0.16	0.04	0.09	0.59	0.12	0.75	0.0966667	0.486667	2.33184	0.00368181	0.138692	SLC11A1	solute carrier family 11 member 1 [Source:VGNC Symbol;Acc:VGNC:34663]	Cellular Processes	Transport and catabolism	ko04142//Lysosome	K12347	GO:0005764//lysosome;GO:0005770//late endosome;GO:0005886//plasma membrane;GO:0010008//endosome membrane;GO:0016020//membrane;GO:0016021//integral component of membrane;GO:0030670//phagocytic vesicle membrane;GO:0070821//tertiary granule membrane	GO:0005384//manganese ion transmembrane transporter activity;GO:0042803//protein homodimerization activity;GO:0046873//metal ion transmembrane transporter activity;GO:0046915//transition metal ion transmembrane transporter activity;GO:0051139//metal ion:proton antiporter activity	GO:0001818//negative regulation of cytokine production;GO:0001819//positive regulation of cytokine production;GO:0002309//T cell proliferation involved in immune response;GO:0002606//positive regulation of dendritic cell antigen processing and presentation;GO:0002827//positive regulation of T-helper 1 type immune response;GO:0006826//iron ion transport;GO:0006828//manganese ion transport;GO:00068…
ENSBTAG00000025167	332	70	188	457	309	459	1.67	0.41	1.07	3.04	1.77	2.92	1.05	2.57667	1.29512	0.00379389	0.141858	ABHD15	abhydrolase domain containing 15 [Source:VGNC Symbol;Acc:VGNC:25494]	-	-	-	-	-	GO:0034338//short-chain carboxylesterase activity;GO:0047372//acylglycerol lipase activity	GO:0044255//cellular lipid metabolic process
ENSBTAG00000017524	70	86	117	41	42	41	0.98	1.4	1.85	0.68	0.67	0.72	1.41	0.69	-1.03103	0.00395151	0.144154	CBLN4	cerebellin 4 [Source:VGNC Symbol;Acc:VGNC:26814]	-	-	-	-	-	GO:0005515//protein binding	-
ENSBTAG00000005604	154	547	223	134	141	107	2.13	9.08	3.42	2.28	2.25	2.01	4.87667	2.18	-1.16157	0.00398338	0.144602	POPDC2	popeye domain containing 2 [Source:VGNC Symbol;Acc:VGNC:33167]	-	-	-	-	GO:0016020//membrane;GO:0016021//integral component of membrane;GO:0042383//sarcolemma	GO:0030552//cAMP binding	GO:0007507//heart development;GO:0007519//skeletal muscle tissue development;GO:0042391//regulation of membrane potential;GO:0051146//striated muscle cell differentiation
ENSBTAG00000008036	96	48	84	173	135	111	0.28	0.16	0.28	0.6	0.45	0.41	0.24	0.486667	1.0199	0.00403685	0.145919	CELSR1	cadherin EGF LAG seven-pass G-type receptor 1 [Source:VGNC Symbol;Acc:VGNC:55884]	-	-	-	-	GO:0005886//plasma membrane;GO:0016020//membrane;GO:0016021//integral component of membrane	GO:0004888//transmembrane signaling receptor activity;GO:0004930//G protein-coupled receptor activity;GO:0005509//calcium ion binding	GO:0001736//establishment of planar polarity;GO:0001764//neuron migration;GO:0001843//neural tube closure;GO:0001942//hair follicle development;GO:0007155//cell adhesion;GO:0007156//homophilic cell adhesion via plasma membrane adhesion molecules;GO:0007166//cell surface receptor signaling pathway;GO:0007186//G protein-coupled receptor signaling pathway;GO:0007266//Rho protein signal transduction;…
ENSBTAG00000019988	63	34	46	88	111	73	0.77	0.48	0.64	1.29	1.54	1.13	0.63	1.32	1.06711	0.00405183	0.14615	GNA15	G protein subunit alpha 15 [Source:VGNC Symbol;Acc:VGNC:29448]	Environmental Information Processing;Human Diseases;Human Diseases;Organismal Systems	Signal transduction;Infectious diseases;Infectious diseases;Endocrine system	ko04020//Calcium signaling pathway;ko05142//Chagas disease (American trypanosomiasis);ko05146//Amoebiasis;ko04926//Relaxin signaling pathway	K04637;K04637;K04637;K04637	GO:0005834//heterotrimeric G-protein complex	GO:0001664//G protein-coupled receptor binding;GO:0003924//GTPase activity;GO:0019001//guanyl nucleotide binding;GO:0031683//G-protein beta/gamma-subunit complex binding	GO:0001508//action potential;GO:0007165//signal transduction;GO:0007186//G protein-coupled receptor signaling pathway;GO:0007188//adenylate cyclase-modulating G protein-coupled receptor signaling pathway;GO:0007200//phospholipase C-activating G protein-coupled receptor signaling pathway;GO:0051482//positive regulation of cytosolic calcium ion concentration involved in phospholipase C-activating G…
ENSBTAG00000017223	58	370	92	76	42	38	0.65	4.82	1.16	1.01	0.53	0.54	2.21	0.693333	-1.67243	0.0041854	0.149382	MEST	mesoderm specific transcript [Source:VGNC Symbol;Acc:VGNC:31393]	-	-	-	-	GO:0005783//endoplasmic reticulum;GO:0016020//membrane;GO:0016021//integral component of membrane	GO:0003824//catalytic activity;GO:0016787//hydrolase activity	GO:0010883//regulation of lipid storage
ENSBTAG00000049558	0	0	0	13	2	5	0	0	0	0.14	0.02	0.06	0.001	0.0733333	6.1964	0.00428184	0.151038	CYP17A1	cytochrome P450, family 17, subfamily A, polypeptide 1 [Source:NCBI gene (formerly Entrezgene);Acc:281739]	Metabolism;Human Diseases;Organismal Systems;Metabolism;Organismal Systems;Organismal Systems	Global and overview maps;Endocrine and metabolic diseases;Endocrine system;Lipid metabolism;Endocrine system;Endocrine system	ko01100//Metabolic pathways;ko04934//Cushing syndrome;ko04917//Prolactin signaling pathway;ko00140//Steroid hormone biosynthesis;ko04927//Cortisol synthesis and secretion;ko04913//Ovarian Steroidogenesis	K00512;K00512;K00512;K00512;K00512;K00512	GO:0016020//membrane	GO:0004497//monooxygenase activity;GO:0005506//iron ion binding;GO:0016491//oxidoreductase activity;GO:0016705//oxidoreductase activity, acting on paired donors, with incorporation or reduction of molecular oxygen;GO:0020037//heme binding;GO:0046872//metal ion binding	-
ENSBTAG00000052092	7	5	1	16	8	47	0.19	0.15	0.03	0.5	0.23	1.48	0.123333	0.736667	2.57845	0.00431603	0.151038	DMBT1	DAA14688.1 TPA: deleted in malignant brain tumors 1, partial [Bos taurus]	Organismal Systems	Digestive system	ko04970//Salivary secretion	K13912	GO:0005886//plasma membrane;GO:0016020//membrane	GO:0004252//serine-type endopeptidase activity;GO:0005044//scavenger receptor activity	GO:0006897//endocytosis;GO:0031638//zymogen activation
ENSBTAG00000051629	26	5	9	40	31	50	0.32	0.07	0.13	0.6	0.44	0.78	0.173333	0.606667	1.80735	0.00439936	0.151604	Pol	ELR48978.1 hypothetical protein M91_07252 [Bos mutus]	Cellular Processes;Organismal Systems;Genetic Information Processing	Cell growth and death;Aging;Replication and repair	ko04210//Apoptosis;ko04212//Longevity regulating pathway - worm;ko03410//Base excision repair	K10798;K10798;K10798	-	-	-
ENSBTAG00000019386	168	302	150	479	303	313	2.89	6.5	2.96	11.45	6.76	6.97	4.11667	8.39333	1.02777	0.00454639	0.154365	BOLA-NC1	non-classical MHC class I antigen [Source:NCBI gene (formerly Entrezgene);Acc:510417]	Human Diseases;Human Diseases;Human Diseases;Human Diseases;Human Diseases;Human Diseases;Cellular Processes;Human Diseases;Environmental Information Processing;Human Diseases;Cellular Processes;Cellular Processes;Human Diseases;Organismal Systems;Human Diseases;Human Diseases;Human Diseases;Human Diseases	Infectious diseases;Infectious diseases;Infectious diseases;Infectious diseases;Infectious disease: viral;Cancers;Transport and catabolism;Infectious diseases;Signaling molecules and interaction;Infectious diseases;Transport and catabolism;Cell growth and death;Cardiovascular diseases;Immune system;Immune diseases;Immune diseases;Endocrine and metabolic diseases;Immune diseases	ko05168//Herpes simplex infection;ko05165//Human papillomavirus infection;ko05169//Epstein-Barr virus infection;ko05166//HTLV-I infection;ko05170//Human immunodeficiency virus 1 infection;ko05203//Viral carcinogenesis;ko04144//Endocytosis;ko05163//Human cytomegalovirus infection;ko04514//Cell adhesion molecules (CAMs);ko05167//Kaposi sarcoma-associated herpesvirus infection;ko04145//Phagosome;ko0…	K06751;K06751;K06751;K06751;K06751;K06751;K06751;K06751;K06751;K06751;K06751;K06751;K06751;K06751;K06751;K06751;K06751;K06751	GO:0005615//extracellular space;GO:0009897//external side of plasma membrane;GO:0016020//membrane;GO:0016021//integral component of membrane	-	GO:0002476//antigen processing and presentation of endogenous peptide antigen via MHC class Ib
ENSBTAG00000021272	418	187	124	277	572	556	4.32	2.13	1.4	3.45	6.49	7.03	2.61667	5.65667	1.11222	0.00459142	0.155077	ABCG1	ATP binding cassette subfamily G member 1 [Source:VGNC Symbol;Acc:VGNC:25483]	Environmental Information Processing	Membrane transport	ko02010//ABC transporters	K05679	GO:0005739//mitochondrion;GO:0005886//plasma membrane;GO:0009897//external side of plasma membrane;GO:0016020//membrane;GO:0016021//integral component of membrane	GO:0000166//nucleotide binding;GO:0005524//ATP binding;GO:0019534//toxin transmembrane transporter activity;GO:0034041//sterol-transporting ATPase activity;GO:0042803//protein homodimerization activity;GO:0043531//ADP binding;GO:0046982//protein heterodimerization activity;GO:0090554//phosphatidylcholine-translocating ATPase activity;GO:0120020//intermembrane cholesterol transfer activity	GO:0008203//cholesterol metabolic process;GO:0010033//response to organic substance;GO:0032367//intracellular cholesterol transport;GO:0033344//cholesterol efflux;GO:0033700//phospholipid efflux;GO:0033993//response to lipid;GO:0034204//lipid translocation;GO:0034436//glycoprotein transport;GO:0042632//cholesterol homeostasis;GO:0042987//amyloid precursor protein catabolic process;GO:0050714//pos…
ENSBTAG00000034985	113	73	107	99	198	276	1.97	1.48	2.11	2.06	3.92	6.07	1.85333	4.01667	1.11588	0.00461595	0.155596	PHLDA1	pleckstrin homology like domain family A member 1 [Source:VGNC Symbol;Acc:VGNC:32835]	-	-	-	-	GO:0005634//nucleus;GO:0005654//nucleoplasm;GO:0005730//nucleolus;GO:0005737//cytoplasm	GO:1901981//phosphatidylinositol phosphate binding	GO:0043065//positive regulation of apoptotic process;GO:0045210//FasL biosynthetic process
MSTRG.2090	67	68	83	226	55	228	0.65	0.77	0.91	2.61	0.6	2.78	0.776667	1.99667	1.36223	0.00464409	0.155926	ABCC4	multidrug resistance-associated protein 4-like [Bos taurus]	Environmental Information Processing;Organismal Systems;Environmental Information Processing;Human Diseases	Signal transduction;Digestive system;Membrane transport;Drug resistance	ko04024//cAMP signaling pathway;ko04976//Bile secretion;ko02010//ABC transporters;ko01523//Antifolate resistance	K05673;K05673;K05673;K05673	GO:0030667//secretory granule membrane;GO:0031224//intrinsic component of membrane	GO:0015405//P-P-bond-hydrolysis-driven transmembrane transporter activity;GO:0016616//oxidoreductase activity, acting on the CH-OH group of donors, NAD or NADP as acceptor;GO:0016887//ATPase activity;GO:0032550//purine ribonucleoside binding	GO:0001775//cell activation;GO:0006811//ion transport;GO:0007599//hemostasis;GO:0008284//positive regulation of cell proliferation;GO:0009719//response to endogenous stimulus;GO:0010033//response to organic substance;GO:0015893//drug transport
ENSBTAG00000054414	31	45	9	88	47	84	0.34	0.57	0.11	1.15	0.59	1.16	0.34	0.966667	1.50748	0.00480753	0.156466	SLITRK4	XP_027390039.1 SLIT and NTRK-like protein 4 [Bos indicus x Bos taurus]	-	-	-	-	GO:0016020//membrane;GO:0016021//integral component of membrane	GO:0005515//protein binding	GO:0007409//axonogenesis;GO:1905606//regulation of presynapse assembly
ENSBTAG00000038600	16	20	13	32	46	40	0.25	0.36	0.23	0.59	0.81	0.78	0.28	0.726667	1.37587	0.00488079	0.158186	LRRC15	leucine rich repeat containing 15 [Source:VGNC Symbol;Acc:VGNC:31001]	-	-	-	-	GO:0005615//extracellular space;GO:0016020//membrane;GO:0016021//integral component of membrane;GO:0031012//extracellular matrix;GO:0062023//collagen-containing extracellular matrix	GO:0001968//fibronectin binding;GO:0005515//protein binding;GO:0005518//collagen binding;GO:0043236//laminin binding	GO:0030335//positive regulation of cell migration;GO:0046813//receptor-mediated virion attachment to host cell;GO:1903077//negative regulation of protein localization to plasma membrane
ENSBTAG00000008088	18	10	6	46	35	20	0.16	0.1	0.06	0.49	0.35	0.22	0.106667	0.353333	1.72792	0.00525696	0.161795	KIF18B	kinesin family member 18B [Source:VGNC Symbol;Acc:VGNC:30588]	-	-	-	-	GO:0000235//astral microtubule;GO:0005634//nucleus;GO:0005654//nucleoplasm;GO:0005737//cytoplasm;GO:0005829//cytosol;GO:0005871//kinesin complex;GO:0005874//microtubule;GO:0016604//nuclear body;GO:0035371//microtubule plus-end;GO:0061673//mitotic spindle astral microtubule;GO:1990023//mitotic spindle midzone;GO:1990752//microtubule end	GO:0000166//nucleotide binding;GO:0003774//motor activity;GO:0003777//microtubule motor activity;GO:0005524//ATP binding;GO:0008017//microtubule binding;GO:0008574//ATP-dependent microtubule motor activity, plus-end-directed;GO:0016887//ATPase activity;GO:0019894//kinesin binding;GO:1990939//ATP-dependent microtubule motor activity	GO:0000070//mitotic sister chromatid segregation;GO:0000278//mitotic cell cycle;GO:0007018//microtubule-based movement;GO:0007019//microtubule depolymerization;GO:0051302//regulation of cell division
ENSBTAG00000004651	38	24	34	77	70	48	1.49	0.96	1.41	4.03	3.11	2.29	1.28667	3.14333	1.28866	0.0053103	0.162469	NME1	non-metastatic cells 1, protein (NM23A) expressed in [Source:NCBI gene (formerly Entrezgene);Acc:404189]	Metabolism;Metabolism;Metabolism;Metabolism	Global and overview maps;Nucleotide metabolism;Xenobiotics biodegradation and metabolism;Nucleotide metabolism	ko01100//Metabolic pathways;ko00230//Purine metabolism;ko00983//Drug metabolism - other enzymes;ko00240//Pyrimidine metabolism	K00940;K00940;K00940;K00940	GO:0005634//nucleus;GO:0005737//cytoplasm;GO:0005829//cytosol;GO:0005886//plasma membrane;GO:0016020//membrane;GO:0032587//ruffle membrane	GO:0000166//nucleotide binding;GO:0000287//magnesium ion binding;GO:0004536//deoxyribonuclease activity;GO:0004550//nucleoside diphosphate kinase activity;GO:0005524//ATP binding;GO:0005525//GTP binding;GO:0016301//kinase activity;GO:0016740//transferase activity;GO:0042802//identical protein binding;GO:0043024//ribosomal small subunit binding;GO:0046872//metal ion binding	GO:0006165//nucleoside diphosphate phosphorylation;GO:0006183//GTP biosynthetic process;GO:0006228//UTP biosynthetic process;GO:0006241//CTP biosynthetic process;GO:0006259//DNA metabolic process;GO:0006897//endocytosis;GO:0007399//nervous system development;GO:0007595//lactation;GO:0009117//nucleotide metabolic process;GO:0016310//phosphorylation;GO:0030154//cell differentiation;GO:0030879//mamm…
ENSBTAG00000008057	18	18	29	71	43	41	0.18	0.39	0.66	1.04	0.57	0.91	0.41	0.84	1.03477	0.00534964	0.162469	PARVG	parvin gamma [Source:VGNC Symbol;Acc:VGNC:32591]	Cellular Processes	Cellular community - eukaryotes	ko04510//Focal adhesion	K06275	GO:0005737//cytoplasm;GO:0005856//cytoskeleton;GO:0005886//plasma membrane;GO:0005925//focal adhesion;GO:0015629//actin cytoskeleton	GO:0003779//actin binding;GO:0005515//protein binding	GO:0007155//cell adhesion;GO:0007163//establishment or maintenance of cell polarity;GO:0009987//cellular process;GO:0030031//cell projection assembly;GO:0031532//actin cytoskeleton reorganization;GO:0034446//substrate adhesion-dependent cell spreading
ENSBTAG00000019250	59	23	37	101	66	75	0.6	0.27	0.43	1.24	0.77	0.97	0.433333	0.993333	1.1968	0.00536329	0.162469	BTK	Bruton tyrosine kinase [Source:VGNC Symbol;Acc:VGNC:26601]	Human Diseases;Environmental Information Processing;Organismal Systems;Organismal Systems;Organismal Systems;Organismal Systems;Human Diseases	Infectious diseases;Signal transduction;Development;Immune system;Immune system;Immune system;Immune diseases	ko05169//Epstein-Barr virus infection;ko04064//NF-kappa B signaling pathway;ko04380//Osteoclast differentiation;ko04611//Platelet activation;ko04662//B cell receptor signaling pathway;ko04664//Fc epsilon RI signaling pathway;ko05340//Primary immunodeficiency	K07370;K07370;K07370;K07370;K07370;K07370;K07370	GO:0005634//nucleus;GO:0005737//cytoplasm;GO:0005829//cytosol;GO:0005886//plasma membrane;GO:0031410//cytoplasmic vesicle;GO:0045121//membrane raft	GO:0000166//nucleotide binding;GO:0004672//protein kinase activity;GO:0004713//protein tyrosine kinase activity;GO:0004714//transmembrane receptor protein tyrosine kinase activity;GO:0004715//non-membrane spanning protein tyrosine kinase activity;GO:0005515//protein binding;GO:0005524//ATP binding;GO:0005547//phosphatidylinositol-3,4,5-trisphosphate binding;GO:0016004//phospholipase activator act…	GO:0001818//negative regulation of cytokine production;GO:0002250//adaptive immune response;GO:0002344//B cell affinity maturation;GO:0002376//immune system process;GO:0006468//protein phosphorylation;GO:0007249//I-kappaB kinase/NF-kappaB signaling;GO:0016310//phosphorylation;GO:0018108//peptidyl-tyrosine phosphorylation;GO:0030889//negative regulation of B cell proliferation;GO:0035556//intracel…
ENSBTAG00000053976	21	24	11	53	43	36	0.35	0.45	0.2	1.02	0.78	0.72	0.333333	0.84	1.33342	0.00540434	0.162791	F52C9.6	XP_028869780.1 endonuclease-reverse transcriptase [Babesia ovata]	-	-	-	-	-	-	-
ENSBTAG00000054516	1	0	0	29	6	0	0.01	0	0	0.47	0.1	0	0.00333333	0.19	5.83289	0.00553702	0.164455	CYP17A1	NP_776729.1 steroid 17-alpha-hydroxylase/17,20 lyase precursor [Bos taurus]	Metabolism;Human Diseases;Organismal Systems;Metabolism;Organismal Systems;Organismal Systems	Global and overview maps;Endocrine and metabolic diseases;Endocrine system;Lipid metabolism;Endocrine system;Endocrine system	ko01100//Metabolic pathways;ko04934//Cushing syndrome;ko04917//Prolactin signaling pathway;ko00140//Steroid hormone biosynthesis;ko04927//Cortisol synthesis and secretion;ko04913//Ovarian Steroidogenesis	K00512;K00512;K00512;K00512;K00512;K00512	GO:0005783//endoplasmic reticulum;GO:0005789//endoplasmic reticulum membrane;GO:0016020//membrane;GO:0043231//intracellular membrane-bounded organelle	GO:0004497//monooxygenase activity;GO:0004508//steroid 17-alpha-monooxygenase activity;GO:0005506//iron ion binding;GO:0016491//oxidoreductase activity;GO:0016705//oxidoreductase activity, acting on paired donors, with incorporation or reduction of molecular oxygen;GO:0016829//lyase activity;GO:0020037//heme binding;GO:0046872//metal ion binding;GO:0047442//17-alpha-hydroxyprogesterone aldolase a…	GO:0006694//steroid biosynthetic process;GO:0006704//glucocorticoid biosynthetic process;GO:0008202//steroid metabolic process;GO:0042446//hormone biosynthetic process;GO:0042448//progesterone metabolic process
ENSBTAG00000047238	143	57	62	173	122	185	1.08	0.55	0.53	1.61	1.07	1.8	0.72	1.49333	1.05247	0.00558993	0.165448	ITGAM	integrin subunit alpha M [Source:VGNC Symbol;Acc:VGNC:55056]	Human Diseases;Environmental Information Processing;Environmental Information Processing;Cellular Processes;Human Diseases;Human Diseases;Cellular Processes;Human Diseases;Organismal Systems;Organismal Systems;Human Diseases;Organismal Systems;Human Diseases;Human Diseases;Human Diseases	Cancers;Signal transduction;Signaling molecules and interaction;Cell motility;Infectious diseases;Infectious diseases;Transport and catabolism;Infectious diseases;Immune system;Immune system;Infectious diseases;Immune system;Infectious diseases;Infectious diseases;Cancers	ko05202//Transcriptional misregulation in cancers;ko04015//Rap1 signaling pathway;ko04514//Cell adhesion molecules (CAMs);ko04810//Regulation of actin cytoskeleton;ko05152//Tuberculosis;ko05150//Staphylococcus aureus infection;ko04145//Phagosome;ko05146//Amoebiasis;ko04640//Hematopoietic cell lineage;ko04670//Leukocyte transendothelial migration;ko05140//Leishmaniasis;ko04610//Complement and coag…	K06461;K06461;K06461;K06461;K06461;K06461;K06461;K06461;K06461;K06461;K06461;K06461;K06461;K06461;K06461	GO:0005615//extracellular space;GO:0005886//plasma membrane;GO:0008305//integrin complex;GO:0009986//cell surface;GO:0016020//membrane;GO:0016021//integral component of membrane;GO:0044853//plasma membrane raft	GO:0031072//heat shock protein binding;GO:0046872//metal ion binding	GO:0007155//cell adhesion;GO:0007229//integrin-mediated signaling pathway;GO:0010668//ectodermal cell differentiation;GO:0032930//positive regulation of superoxide anion generation;GO:0043315//positive regulation of neutrophil degranulation
ENSBTAG00000003014	98	49	69	199	116	96	1.04	0.6	0.83	2.52	1.4	1.28	0.823333	1.73333	1.074	0.00563325	0.165864	TRPV2	transient receptor potential cation channel subfamily V member 2 [Source:VGNC Symbol;Acc:VGNC:36398]	Organismal Systems;Organismal Systems	Immune system;Sensory system	ko04621//NOD-like receptor signaling pathway;ko04750//Inflammatory mediator regulation of TRP channels	K04971;K04971	GO:0005886//plasma membrane;GO:0005887//integral component of plasma membrane;GO:0009986//cell surface;GO:0016020//membrane;GO:0016021//integral component of membrane;GO:0030424//axon;GO:0032584//growth cone membrane;GO:0044295//axonal growth cone;GO:0044297//cell body	GO:0005216//ion channel activity;GO:0005261//cation channel activity;GO:0005262//calcium channel activity;GO:0005515//protein binding	GO:0006811//ion transport;GO:0009266//response to temperature stimulus;GO:0009408//response to heat;GO:0045773//positive regulation of axon extension;GO:0055085//transmembrane transport;GO:0070588//calcium ion transmembrane transport;GO:0090280//positive regulation of calcium ion import;GO:0098703//calcium ion import across plasma membrane;GO:0120162//positive regulation of cold-induced thermogen…
ENSBTAG00000016204	3	2	1	9	11	18	0.04	0.03	0.01	0.14	0.19	0.29	0.0266667	0.206667	2.9542	0.00589707	0.170764	C1RL	complement C1r subcomponent like [Source:VGNC Symbol;Acc:VGNC:26629]	-	-	-	-	GO:0005615//extracellular space;GO:0072562//blood microparticle	GO:0004252//serine-type endopeptidase activity	GO:0006508//proteolysis;GO:0031638//zymogen activation
ENSBTAG00000007379	60	191	94	44	47	50	0.93	3.46	1.65	0.82	0.83	0.98	2.01333	0.876667	-1.19949	0.0060328	0.17139	ALK	ALK receptor tyrosine kinase [Source:VGNC Symbol;Acc:VGNC:25832]	Human Diseases;Human Diseases;Human Diseases	Cancers;Cancer: overview;Cancers	ko05200//Pathways in cancer;ko05235//PD-L1 expression and PD-1 checkpoint pathway in cancer;ko05223//Non-small cell lung cancer	K05119;K05119;K05119	GO:0005886//plasma membrane;GO:0005887//integral component of plasma membrane;GO:0016020//membrane;GO:0016021//integral component of membrane;GO:0032991//protein-containing complex;GO:0043235//receptor complex	GO:0000166//nucleotide binding;GO:0004672//protein kinase activity;GO:0004713//protein tyrosine kinase activity;GO:0004714//transmembrane receptor protein tyrosine kinase activity;GO:0005515//protein binding;GO:0005524//ATP binding;GO:0042802//identical protein binding	GO:0006468//protein phosphorylation;GO:0007165//signal transduction;GO:0007169//transmembrane receptor protein tyrosine kinase signaling pathway;GO:0007420//brain development;GO:0016310//phosphorylation;GO:0018108//peptidyl-tyrosine phosphorylation;GO:0021766//hippocampus development;GO:0030534//adult behavior;GO:0033674//positive regulation of kinase activity;GO:0036269//swimming behavior;GO:004…
ENSBTAG00000004099	3	3	4	5	14	38	0.03	0.03	0.04	0.06	0.15	0.45	0.0333333	0.22	2.72247	0.00609715	0.172348	CCDC170	coiled-coil domain containing 170 [Source:VGNC Symbol;Acc:VGNC:26867]	-	-	-	-	GO:0005794//Golgi apparatus;GO:0036064//ciliary basal body	GO:0008017//microtubule binding	GO:0000226//microtubule cytoskeleton organization
ENSBTAG00000017751	11	7	12	34	16	41	0.1	0.07	0.12	0.37	0.17	0.47	0.0966667	0.336667	1.80023	0.00633124	0.173319	RGS9	regulator of G protein signaling 9 [Source:VGNC Symbol;Acc:VGNC:33926]	Human Diseases;Organismal Systems	Substance dependence;Sensory system	ko05030//Cocaine addiction;ko04744//Phototransduction	K13765;K13765	GO:0098839//postsynaptic density membrane;GO:0098978//glutamatergic synapse	-	GO:0007186//G protein-coupled receptor signaling pathway;GO:0009968//negative regulation of signal transduction;GO:0035556//intracellular signal transduction;GO:0036367//light adaption;GO:1990603//dark adaptation
ENSBTAG00000047807	5	10	5	17	31	21	0.04	0.08	0.04	0.14	0.25	0.19	0.0533333	0.193333	1.85798	0.00640381	0.173319	SAPCD2	suppressor APC domain containing 2 [Source:VGNC Symbol;Acc:VGNC:34285]	-	-	-	-	GO:0005654//nucleoplasm;GO:0005730//nucleolus;GO:0005829//cytosol;GO:0043296//apical junction complex;GO:0045179//apical cortex	-	GO:0000132//establishment of mitotic spindle orientation;GO:0008284//positive regulation of cell proliferation;GO:0090175//regulation of establishment of planar polarity;GO:0098725//symmetric cell division;GO:1904777//negative regulation of protein localization to cell cortex
ENSBTAG00000000809	4	0	6	29	16	11	0.05	0	0.09	0.45	0.24	0.18	0.0466667	0.29	2.63559	0.00640786	0.173319	IRX1	iroquois homeobox 1 [Source:VGNC Symbol;Acc:VGNC:30286]	-	-	-	-	GO:0005634//nucleus	GO:0000978//RNA polymerase II proximal promoter sequence-specific DNA binding;GO:0000981//DNA-binding transcription factor activity, RNA polymerase II-specific;GO:0001227//DNA-binding transcription repressor activity, RNA polymerase II-specific;GO:0003677//DNA binding;GO:0043565//sequence-specific DNA binding;GO:1990837//sequence-specific double-stranded DNA binding	GO:0000122//negative regulation of transcription by RNA polymerase II;GO:0001656//metanephros development;GO:0006355//regulation of transcription, DNA-templated;GO:0006357//regulation of transcription by RNA polymerase II;GO:0030182//neuron differentiation;GO:0048468//cell development;GO:0072086//specification of loop of Henle identity;GO:0072272//proximal/distal pattern formation involved in met…
ENSBTAG00000014554	47	30	29	78	70	54	0.69	0.51	0.48	1.37	1.17	0.99	0.56	1.17667	1.07121	0.00641367	0.173319	SNAI1	snail family transcriptional repressor 1 [Source:VGNC Symbol;Acc:VGNC:35047]	Cellular Processes	Cellular community - eukaryotes	ko04520//Adherens junction	K05707	GO:0001650//fibrillar center;GO:0005634//nucleus;GO:0005654//nucleoplasm;GO:0005721//pericentric heterochromatin;GO:0005737//cytoplasm;GO:0005829//cytosol;GO:0043231//intracellular membrane-bounded organelle	GO:0000977//RNA polymerase II regulatory region sequence-specific DNA binding;GO:0000978//RNA polymerase II proximal promoter sequence-specific DNA binding;GO:0001227//DNA-binding transcription repressor activity, RNA polymerase II-specific;GO:0003700//DNA-binding transcription factor activity;GO:0019900//kinase binding;GO:0043565//sequence-specific DNA binding;GO:0070888//E-box binding;GO:199083…	GO:0000122//negative regulation of transcription by RNA polymerase II;GO:0001649//osteoblast differentiation;GO:0001707//mesoderm formation;GO:0001837//epithelial to mesenchymal transition;GO:0003198//epithelial to mesenchymal transition involved in endocardial cushion formation;GO:0006357//regulation of transcription by RNA polymerase II;GO:0007498//mesoderm development;GO:0010718//positive regu…
ENSBTAG00000009076	18	1	3	20	27	46	0.15	0.01	0.02	0.18	0.22	0.42	0.06	0.273333	2.18763	0.00660732	0.176355	ADD2	adducin 2 [Source:VGNC Symbol;Acc:VGNC:25654]	-	-	-	-	GO:0005856//cytoskeleton;GO:0005886//plasma membrane;GO:0008290//F-actin capping protein complex;GO:0014069//postsynaptic density;GO:0016020//membrane;GO:0031410//cytoplasmic vesicle;GO:0044853//plasma membrane raft	GO:0003779//actin binding;GO:0005200//structural constituent of cytoskeleton;GO:0019901//protein kinase binding;GO:0030507//spectrin binding;GO:0042803//protein homodimerization activity;GO:0046982//protein heterodimerization activity;GO:0051015//actin filament binding	GO:0007416//synapse assembly;GO:0030097//hemopoiesis;GO:0032092//positive regulation of protein binding;GO:0050900//leukocyte migration;GO:0050901//leukocyte tethering or rolling;GO:0051016//barbed-end actin filament capping;GO:0051017//actin filament bundle assembly;GO:0065003//protein-containing complex assembly
ENSBTAG00000019665	22	13	8	59	27	30	0.48	0.51	0.27	1.89	0.83	0.66	0.42	1.12667	1.4236	0.00668865	0.17711	IL1RN	interleukin 1 receptor antagonist [Source:VGNC Symbol;Acc:VGNC:30136]	Environmental Information Processing	Signaling molecules and interaction	ko04060//Cytokine-cytokine receptor interaction	K05481	GO:0005576//extracellular region;GO:0005615//extracellular space;GO:0031982//vesicle	GO:0005125//cytokine activity;GO:0005149//interleukin-1 receptor binding;GO:0005150//interleukin-1, type I receptor binding;GO:0005151//interleukin-1, type II receptor binding;GO:0005152//interleukin-1 receptor antagonist activity;GO:0045352//interleukin-1 type I receptor antagonist activity;GO:0045353//interleukin-1 type II receptor antagonist activity	GO:0002437//inflammatory response to antigenic stimulus;GO:0006629//lipid metabolic process;GO:0006954//inflammatory response;GO:0006955//immune response;GO:0007165//signal transduction;GO:0030073//insulin secretion;GO:0034115//negative regulation of heterotypic cell-cell adhesion;GO:0051384//response to glucocorticoid;GO:2000660//negative regulation of interleukin-1-mediated signaling pathway
ENSBTAG00000016662	11	12	3	0	0	1	0.05	0.07	0.02	0	0	0.01	0.0466667	0.00333333	-3.80735	0.00679667	0.178468	CPS1	carbamoyl-phosphate synthase 1 [Source:VGNC Symbol;Acc:VGNC:27669]	Metabolism;Metabolism;Metabolism;Metabolism;Metabolism;Metabolism	Global and overview maps;Global and overview maps;Global and overview maps;Amino acid metabolism;Amino acid metabolism;Energy metabolism	ko01100//Metabolic pathways;ko01200//Carbon metabolism;ko01230//Biosynthesis of amino acids;ko00250//Alanine, aspartate and glutamate metabolism;ko00220//Arginine biosynthesis;ko00910//Nitrogen metabolism	K01948;K01948;K01948;K01948;K01948;K01948	GO:0005730//nucleolus;GO:0005737//cytoplasm;GO:0005739//mitochondrion;GO:0042645//mitochondrial nucleoid	GO:0000166//nucleotide binding;GO:0003824//catalytic activity;GO:0004087//carbamoyl-phosphate synthase (ammonia) activity;GO:0004088//carbamoyl-phosphate synthase (glutamine-hydrolyzing) activity;GO:0005524//ATP binding;GO:0016874//ligase activity;GO:0046872//metal ion binding;GO:0072341//modified amino acid binding	GO:0006207//'de novo' pyrimidine nucleobase biosynthetic process;GO:0006541//glutamine metabolic process;GO:0006807//nitrogen compound metabolic process;GO:0008152//metabolic process;GO:0019433//triglyceride catabolic process;GO:0032496//response to lipopolysaccharide;GO:0042311//vasodilation;GO:0046209//nitric oxide metabolic process;GO:0050667//homocysteine metabolic process;GO:0070409//carbamo…
ENSBTAG00000024021	39	5	43	75	48	137	0.33	0.05	0.42	0.77	0.47	1.49	0.266667	0.91	1.77083	0.00718076	0.183174	NRXN1	neurexin 1 [Source:HGNC Symbol;Acc:HGNC:8008]	Environmental Information Processing	Signaling molecules and interaction	ko04514//Cell adhesion molecules (CAMs)	K07377	GO:0005730//nucleolus;GO:0005886//plasma membrane	-	-
ENSBTAG00000048125	118	60	89	292	125	112	1.68	1	1.44	4.98	2.03	2.02	1.37333	3.01	1.13208	0.00728235	0.184381	ENTPD2	ectonucleoside triphosphate diphosphohydrolase 2 [Source:VGNC Symbol;Acc:VGNC:28509]	Metabolism;Metabolism;Organismal Systems	Global and overview maps;Nucleotide metabolism;Sensory system	ko01100//Metabolic pathways;ko00230//Purine metabolism;ko04742//Taste transduction	K01509;K01509;K01509	GO:0005604//basement membrane;GO:0005886//plasma membrane;GO:0016020//membrane;GO:0016021//integral component of membrane	GO:0000166//nucleotide binding;GO:0004382//guanosine-diphosphatase activity;GO:0005524//ATP binding;GO:0016787//hydrolase activity;GO:0017110//nucleoside-diphosphatase activity;GO:0017111//nucleoside-triphosphatase activity;GO:0045134//uridine-diphosphatase activity	GO:0007186//G protein-coupled receptor signaling pathway;GO:0009134//nucleoside diphosphate catabolic process;GO:0009181//purine ribonucleoside diphosphate catabolic process;GO:0030168//platelet activation
ENSBTAG00000053097	6	6	3	21	19	15	0.18	0.21	0.1	0.75	0.64	0.56	0.163333	0.65	1.99262	0.00735222	0.185597	His3.3A	ACO08041.1 Histone H3.3 [Oncorhynchus mykiss]	Human Diseases;Human Diseases;Human Diseases;Human Diseases	Immune diseases;Cancers;Infectious diseases;Substance dependence	ko05322//Systemic lupus erythematosus;ko05202//Transcriptional misregulation in cancers;ko05131//Shigellosis;ko05034//Alcoholism	K11253;K11253;K11253;K11253	GO:0000786//nucleosome;GO:0005634//nucleus	GO:0003677//DNA binding;GO:0046982//protein heterodimerization activity	-
ENSBTAG00000005635	45	34	34	16	16	8	1.49	1.31	1.27	0.63	0.6	0.33	1.35667	0.52	-1.38348	0.00744914	0.1868	TTC39C	tetratricopeptide repeat domain 39C [Source:VGNC Symbol;Acc:VGNC:36477]	-	-	-	-	-	GO:0005515//protein binding	GO:0032474//otolith morphogenesis;GO:0060271//cilium assembly
ENSBTAG00000021672	174	55	135	319	182	194	3.47	1.28	3.05	7.62	4.14	4.89	2.6	5.55	1.09398	0.0075272	0.187615	RGS1	regulator of G protein signaling 1 [Source:VGNC Symbol;Acc:VGNC:33910]	-	-	-	-	GO:0005829//cytosol;GO:0005886//plasma membrane;GO:0016020//membrane;GO:0031234//extrinsic component of cytoplasmic side of plasma membrane	GO:0001965//G-protein alpha-subunit binding;GO:0005096//GTPase activator activity	GO:0007165//signal transduction;GO:0007186//G protein-coupled receptor signaling pathway;GO:0008277//regulation of G protein-coupled receptor signaling pathway;GO:0009617//response to bacterium;GO:0043547//positive regulation of GTPase activity;GO:0061737//leukotriene signaling pathway
ENSBTAG00000026768	22	13	23	58	40	35	0.32	0.23	0.37	1.03	0.67	0.63	0.306667	0.776667	1.34062	0.00774651	0.191566	TH	tyrosine hydroxylase [Source:VGNC Symbol;Acc:VGNC:35816]	Metabolism;Human Diseases;Human Diseases;Organismal Systems;Organismal Systems;Human Diseases;Metabolism;Human Diseases;Metabolism	Global and overview maps;Substance dependence;Neurodegenerative diseases;Nervous system;Endocrine system;Substance dependence;Metabolism of cofactors and vitamins;Substance dependence;Amino acid metabolism	ko01100//Metabolic pathways;ko05034//Alcoholism;ko05012//Parkinson disease;ko04728//Dopaminergic synapse;ko04917//Prolactin signaling pathway;ko05031//Amphetamine addiction;ko00790//Folate biosynthesis;ko05030//Cocaine addiction;ko00350//Tyrosine metabolism	K00501;K00501;K00501;K00501;K00501;K00501;K00501;K00501;K00501	GO:0005634//nucleus;GO:0005737//cytoplasm;GO:0005790//smooth endoplasmic reticulum;GO:0009898//cytoplasmic side of plasma membrane;GO:0030424//axon;GO:0031410//cytoplasmic vesicle;GO:0033162//melanosome membrane;GO:0043005//neuron projection;GO:0043204//perikaryon;GO:0045202//synapse;GO:0048471//perinuclear region of cytoplasm	GO:0004497//monooxygenase activity;GO:0004511//tyrosine 3-monooxygenase activity;GO:0005506//iron ion binding;GO:0016491//oxidoreductase activity;GO:0016714//oxidoreductase activity, acting on paired donors, with incorporation or reduction of molecular oxygen, reduced pteridine as one donor, and incorporation of one atom of oxygen;GO:0019899//enzyme binding;GO:0046872//metal ion binding	GO:0001666//response to hypoxia;GO:0001963//synaptic transmission, dopaminergic;GO:0006585//dopamine biosynthetic process from tyrosine;GO:0007507//heart development;GO:0007601//visual perception;GO:0007612//learning;GO:0007613//memory;GO:0007617//mating behavior;GO:0007626//locomotory behavior;GO:0008016//regulation of heart contraction;GO:0009072//aromatic amino acid family metabolic process;GO…
ENSBTAG00000052243	28	101	82	8	0	0	1.16	4.9	3.86	0.41	0	0	3.30667	0.136667	-4.59664	0.00809378	0.195598	ACADM	XP_027392661.1 medium-chain specific acyl-CoA dehydrogenase, mitochondrial isoform X4 [Bos indicus x Bos taurus]	Metabolism;Organismal Systems;Metabolism;Metabolism;Metabolism	Global and overview maps;Endocrine system;Global and overview maps;Amino acid metabolism;Lipid metabolism	ko01100//Metabolic pathways;ko03320//PPAR signaling pathway;ko01212//Fatty acid metabolism;ko00280//Valine, leucine and isoleucine degradation;ko00071//Fatty acid degradation	K00249;K00249;K00249;K00249;K00249	GO:0005739//mitochondrion	GO:0003995//acyl-CoA dehydrogenase activity;GO:0016627//oxidoreductase activity, acting on the CH-CH group of donors;GO:0070991//medium-chain-acyl-CoA dehydrogenase activity	GO:0006635//fatty acid beta-oxidation;GO:0051793//medium-chain fatty acid catabolic process
ENSBTAG00000008631	314	148	175	679	282	240	5.05	2.78	3.19	13.07	5.16	4.88	3.67333	7.70333	1.06839	0.00817433	0.196649	CORO1A	coronin 1A [Source:VGNC Symbol;Acc:VGNC:27620]	Human Diseases;Cellular Processes	Infectious diseases;Transport and catabolism	ko05152//Tuberculosis;ko04145//Phagosome	K13882;K13882	GO:0001772//immunological synapse;GO:0001891//phagocytic cup;GO:0005737//cytoplasm;GO:0005769//early endosome;GO:0005829//cytosol;GO:0005856//cytoskeleton;GO:0005884//actin filament;GO:0005886//plasma membrane;GO:0005911//cell-cell junction;GO:0005938//cell cortex;GO:0015629//actin cytoskeleton;GO:0016020//membrane;GO:0030027//lamellipodium;GO:0030424//axon;GO:0030670//phagocytic vesicle membrane…	GO:0003779//actin binding;GO:0003785//actin monomer binding;GO:0005515//protein binding;GO:0008022//protein C-terminus binding;GO:0008092//cytoskeletal protein binding;GO:0032036//myosin heavy chain binding;GO:0042802//identical protein binding;GO:0042803//protein homodimerization activity;GO:0043548//phosphatidylinositol 3-kinase binding;GO:0051015//actin filament binding	GO:0001845//phagolysosome assembly;GO:0006816//calcium ion transport;GO:0006909//phagocytosis;GO:0007015//actin filament organization;GO:0008064//regulation of actin polymerization or depolymerization;GO:0008360//regulation of cell shape;GO:0016477//cell migration;GO:0030036//actin cytoskeleton organization;GO:0030335//positive regulation of cell migration;GO:0030595//leukocyte chemotaxis;GO:0030…
ENSBTAG00000006619	27	13	21	54	41	39	0.33	0.23	0.39	1.07	0.83	0.74	0.316667	0.88	1.47454	0.0082634	0.197173	MATK	megakaryocyte-associated tyrosine kinase [Source:VGNC Symbol;Acc:VGNC:31263]	Organismal Systems	Nervous system	ko04722//Neurotrophin signaling pathway	K08888	GO:0005886//plasma membrane	GO:0000166//nucleotide binding;GO:0004672//protein kinase activity;GO:0004713//protein tyrosine kinase activity;GO:0004714//transmembrane receptor protein tyrosine kinase activity;GO:0004715//non-membrane spanning protein tyrosine kinase activity;GO:0005515//protein binding;GO:0005524//ATP binding;GO:0016301//kinase activity;GO:0016740//transferase activity	GO:0006468//protein phosphorylation;GO:0016310//phosphorylation;GO:0018108//peptidyl-tyrosine phosphorylation
ENSBTAG00000007932	73	27	55	114	98	82	0.98	0.42	0.82	1.81	1.47	1.38	0.74	1.55333	1.06977	0.00829218	0.197396	HCK	HCK proto-onco, Src family tyrosine kinase [Source:VGNC Symbol;Acc:VGNC:29774]	Human Diseases;Human Diseases;Organismal Systems;Organismal Systems	Infectious diseases;Infectious diseases;Immune system;Immune system	ko05130//Pathogenic Escherichia coli infection;ko05167//Kaposi sarcoma-associated herpesvirus infection;ko04062//Chemokine signaling pathway;ko04666//Fc gamma R-mediated phagocytosis	K08893;K08893;K08893;K08893	GO:0005764//lysosome;GO:0005884//actin filament;GO:0005886//plasma membrane;GO:0005901//caveola;GO:0005925//focal adhesion;GO:0031234//extrinsic component of cytoplasmic side of plasma membrane;GO:0043231//intracellular membrane-bounded organelle	GO:0000166//nucleotide binding;GO:0001784//phosphotyrosine residue binding;GO:0004672//protein kinase activity;GO:0004713//protein tyrosine kinase activity;GO:0004714//transmembrane receptor protein tyrosine kinase activity;GO:0004715//non-membrane spanning protein tyrosine kinase activity;GO:0005102//signaling receptor binding;GO:0005515//protein binding;GO:0005524//ATP binding;GO:0016301//kinas…	GO:0006468//protein phosphorylation;GO:0007169//transmembrane receptor protein tyrosine kinase signaling pathway;GO:0008284//positive regulation of cell proliferation;GO:0008360//regulation of cell shape;GO:0016310//phosphorylation;GO:0018108//peptidyl-tyrosine phosphorylation;GO:0030154//cell differentiation;GO:0043066//negative regulation of apoptotic process;GO:0045087//innate immune response;…
ENSBTAG00000013210	76	77	45	237	112	67	0.5	0.59	0.34	1.87	0.84	0.56	0.476667	1.09	1.19328	0.00831178	0.197495	ADAMTS4	ADAM metallopeptidase with thrombospondin type 1 motif 4 [Source:VGNC Symbol;Acc:VGNC:25627]	-	-	-	-	GO:0005576//extracellular region;GO:0005615//extracellular space;GO:0016607//nuclear speck	GO:0002020//protease binding;GO:0004222//metalloendopeptidase activity;GO:0008233//peptidase activity;GO:0008237//metallopeptidase activity;GO:0016787//hydrolase activity;GO:0046872//metal ion binding	GO:0006508//proteolysis
ENSBTAG00000007693	57	13	34	74	64	90	0.53	0.14	0.36	0.83	0.68	1.07	0.343333	0.86	1.32473	0.00851535	0.200515	SLC45A3	solute carrier family 45 member 3 [Source:VGNC Symbol;Acc:VGNC:34882]	Human Diseases;Human Diseases	Cancers;Cancers	ko05202//Transcriptional misregulation in cancers;ko05206//MicroRNAs in cancer	K15379;K15379	GO:0016020//membrane;GO:0016021//integral component of membrane	GO:0008506//sucrose:proton symporter activity;GO:0022857//transmembrane transporter activity	GO:0010907//positive regulation of glucose metabolic process;GO:0015770//sucrose transport;GO:0045723//positive regulation of fatty acid biosynthetic process;GO:0048713//regulation of oligodendrocyte differentiation;GO:0055085//transmembrane transport
ENSBTAG00000010856	7	22	7	2	1	1	0.06	0.23	0.07	0.02	0.01	0.01	0.12	0.0133333	-3.16993	0.00855308	0.200515	SLC8A2	solute carrier family 8 member A2 [Source:VGNC Symbol;Acc:VGNC:34936]	Organismal Systems;Environmental Information Processing;Environmental Information Processing;Organismal Systems;Environmental Information Processing;Human Diseases;Organismal Systems;Organismal Systems;Human Diseases;Human Diseases;Organismal Systems;Organismal Systems	Sensory system;Signal transduction;Signal transduction;Circulatory system;Signal transduction;Cardiovascular diseases;Digestive system;Circulatory system;Cardiovascular diseases;Cardiovascular diseases;Digestive system;Excretory system	ko04740//Olfactory transduction;ko04020//Calcium signaling pathway;ko04022//cGMP - PKG signaling pathway;ko04261//Adrenergic signaling in cardiomyocytes;ko04371//Apelin signaling pathway;ko05414//Dilated cardiomyopathy (DCM);ko04974//Protein digestion and absorption;ko04260//Cardiac muscle contraction;ko05410//Hypertrophic cardiomyopathy (HCM);ko05412//Arrhythmogenic right ventricular cardiomyopa…	K05849;K05849;K05849;K05849;K05849;K05849;K05849;K05849;K05849;K05849;K05849;K05849	GO:0005886//plasma membrane;GO:0005887//integral component of plasma membrane;GO:0014069//postsynaptic density;GO:0016020//membrane;GO:0016021//integral component of membrane;GO:0030424//axon;GO:0042383//sarcolemma;GO:0043679//axon terminus;GO:0045202//synapse;GO:0098793//presynapse;GO:0098794//postsynapse	GO:0005432//calcium:sodium antiporter activity;GO:0005516//calmodulin binding;GO:0015085//calcium ion transmembrane transporter activity;GO:0015297//antiporter activity;GO:0015491//cation:cation antiporter activity;GO:0046872//metal ion binding	GO:0002931//response to ischemia;GO:0006811//ion transport;GO:0006814//sodium ion transport;GO:0006816//calcium ion transport;GO:0006874//cellular calcium ion homeostasis;GO:0007154//cell communication;GO:0007611//learning or memory;GO:0007612//learning;GO:0007613//memory;GO:0010468//regulation of gene expression;GO:0030001//metal ion transport;GO:0035725//sodium ion transmembrane transport;GO:00…
ENSBTAG00000053317	15	12	13	30	35	30	0.25	0.34	0.25	0.76	0.89	0.64	0.28	0.763333	1.44689	0.00887933	0.204197	YPEL4	yippee like 4 [Source:VGNC Symbol;Acc:VGNC:107032]	-	-	-	-	-	GO:0046872//metal ion binding	-
ENSBTAG00000050239	6	1	2	22	13	10	0.1	0.02	0.04	0.44	0.25	0.21	0.0533333	0.3	2.49185	0.0088895	0.204197	CASP1	caspase 1 [Source:VGNC Symbol;Acc:VGNC:106669]	Human Diseases;Human Diseases;Human Diseases;Organismal Systems;Cellular Processes;Human Diseases;Human Diseases;Organismal Systems;Human Diseases;Human Diseases;Organismal Systems;Human Diseases	Infectious diseases;Infectious diseases;Infectious diseases;Immune system;Cell growth and death;Infectious disease: bacterial;Infectious diseases;Immune system;Infectious diseases;Infectious diseases;Immune system;Neurodegenerative diseases	ko05131//Shigellosis;ko05132//Salmonella infection;ko05130//Pathogenic Escherichia coli infection;ko04621//NOD-like receptor signaling pathway;ko04217//Necroptosis;ko05135//Yersinia infection;ko05164//Influenza A;ko04625//C-type lectin receptor signaling pathway;ko05133//Pertussis;ko05134//Legionellosis;ko04623//Cytosolic DNA-sensing pathway;ko05014//Amyotrophic lateral sclerosis (ALS)	K01370;K01370;K01370;K01370;K01370;K01370;K01370;K01370;K01370;K01370;K01370;K01370	GO:0005576//extracellular region;GO:0005737//cytoplasm;GO:0005739//mitochondrion;GO:0072557//IPAF inflammasome complex;GO:0072559//NLRP3 inflammasome complex;GO:0097169//AIM2 inflammasome complex	GO:0004197//cysteine-type endopeptidase activity;GO:0008233//peptidase activity;GO:0008234//cysteine-type peptidase activity;GO:0016787//hydrolase activity;GO:0097199//cysteine-type endopeptidase activity involved in apoptotic signaling pathway	GO:0001666//response to hypoxia;GO:0001819//positive regulation of cytokine production;GO:0006508//proteolysis;GO:0009617//response to bacterium;GO:0010506//regulation of autophagy;GO:0012501//programmed cell death;GO:0016485//protein processing;GO:0016540//protein autoprocessing;GO:0032496//response to lipopolysaccharide;GO:0032730//positive regulation of interleukin-1 alpha production;GO:003273…
ENSBTAG00000014911	228	11	102	755	350	938	2.1	0.12	1.06	8.32	3.67	10.91	1.09333	7.63333	2.80358	0.00890199	0.204197	LEP	leptin [Source:VGNC Symbol;Acc:VGNC:30842]	Environmental Information Processing;Environmental Information Processing;Human Diseases;Environmental Information Processing;Environmental Information Processing;Organismal Systems	Signaling molecules and interaction;Signaling molecules and interaction;Endocrine and metabolic diseases;Signal transduction;Signal transduction;Endocrine system	ko04080//Neuroactive ligand-receptor interaction;ko04060//Cytokine-cytokine receptor interaction;ko04932//Non-alcoholic fatty liver disease (NAFLD);ko04630//Jak-STAT signaling pathway;ko04152//AMPK signaling pathway;ko04920//Adipocytokine signaling pathway	K05424;K05424;K05424;K05424;K05424;K05424	GO:0005576//extracellular region;GO:0005615//extracellular space;GO:0005737//cytoplasm	GO:0003677//DNA binding;GO:0005179//hormone activity;GO:0051428//peptide hormone receptor binding;GO:1990460//leptin receptor binding	GO:0000122//negative regulation of transcription by RNA polymerase II;GO:0001525//angiogenesis;GO:0001890//placenta development;GO:0001932//regulation of protein phosphorylation;GO:0001934//positive regulation of protein phosphorylation;GO:0001936//regulation of endothelial cell proliferation;GO:0002021//response to dietary excess;GO:0006006//glucose metabolic process;GO:0006111//regulation of gl…
ENSBTAG00000000671	6	10	8	22	31	19	0.11	0.2	0.16	0.46	0.62	0.42	0.156667	0.5	1.67423	0.00902624	0.204735	PARP3	poly(ADP-ribose) polymerase family member 3 [Source:HGNC Symbol;Acc:HGNC:273]	Cellular Processes;Organismal Systems;Genetic Information Processing	Cell growth and death;Aging;Replication and repair	ko04210//Apoptosis;ko04212//Longevity regulating pathway - worm;ko03410//Base excision repair	K10798;K10798;K10798	GO:0005634//nucleus;GO:0005654//nucleoplasm;GO:0005730//nucleolus;GO:0016604//nuclear body;GO:0035861//site of double-strand break;GO:0045171//intercellular bridge	GO:0003950//NAD+ ADP-ribosyltransferase activity;GO:0016740//transferase activity;GO:0016757//transferase activity, transferring glycosyl groups;GO:1990404//protein ADP-ribosylase activity	GO:0000723//telomere maintenance;GO:0006281//DNA repair;GO:0006302//double-strand break repair;GO:0006471//protein ADP-ribosylation;GO:0006974//cellular response to DNA damage stimulus;GO:0030592//DNA ADP-ribosylation;GO:0045829//negative regulation of isotype switching;GO:0051106//positive regulation of DNA ligation;GO:0060236//regulation of mitotic spindle organization;GO:0070212//protein poly-…
ENSBTAG00000019460	13	54	10	353	14	392	0.12	0.59	0.11	3.93	0.15	4.62	0.273333	2.9	3.40732	0.00904945	0.204988	MOXD1	monooxygenase DBH like 1 [Source:VGNC Symbol;Acc:VGNC:31568]	-	-	-	-	GO:0005615//extracellular space;GO:0030667//secretory granule membrane	GO:0003824//catalytic activity;GO:0004497//monooxygenase activity;GO:0004500//dopamine beta-monooxygenase activity;GO:0005507//copper ion binding;GO:0016715//oxidoreductase activity, acting on paired donors, with incorporation or reduction of molecular oxygen, reduced ascorbate as one donor, and incorporation of one atom of oxygen	GO:0006589//octopamine biosynthetic process;GO:0042420//dopamine catabolic process;GO:0042421//norepinephrine biosynthetic process
ENSBTAG00000002309	6	3	13	28	22	24	0.08	0.05	0.19	0.43	0.32	0.39	0.106667	0.38	1.83289	0.00918389	0.20607	CSPG5	chondroitin sulfate proteoglycan 5 [Source:VGNC Symbol;Acc:VGNC:27770]	-	-	-	-	GO:0005794//Golgi apparatus;GO:0016020//membrane;GO:0016021//integral component of membrane;GO:0030660//Golgi-associated vesicle membrane;GO:0045202//synapse;GO:0098978//glutamatergic synapse;GO:0098982//GABA-ergic synapse;GO:0099055//integral component of postsynaptic membrane	-	GO:0007399//nervous system development;GO:0048858//cell projection morphogenesis;GO:0050804//modulation of chemical synaptic transmission;GO:0099550//trans-synaptic signaling, modulating synaptic transmission;GO:2000300//regulation of synaptic vesicle exocytosis
ENSBTAG00000005628	93	67	83	253	118	92	3.79	3.19	3.83	12.34	5.48	4.74	3.60333	7.52	1.0614	0.00936926	0.207799	CD52	CD52 molecule [Source:VGNC Symbol;Acc:VGNC:27038]	-	-	-	-	GO:0005886//plasma membrane;GO:0016020//membrane;GO:0097225//sperm midpiece	-	GO:0007204//positive regulation of cytosolic calcium ion concentration
ENSBTAG00000054388	0	0	0	13	8	0	0	0	0	0.6	0.35	0	0.001	0.316667	8.30682	0.00940178	0.208249	HERC1	KAB0374953.1 hypothetical protein FD755_013445, partial [Muntiacus reevesi]	Genetic Information Processing	Folding, sorting and degradation	ko04120//Ubiquitin mediated proteolysis	K10594	GO:0000118//histone deacetylase complex	GO:0003714//transcription corepressor activity;GO:0005515//protein binding	GO:0006357//regulation of transcription by RNA polymerase II;GO:0016575//histone deacetylation;GO:0045892//negative regulation of transcription, DNA-templated
ENSBTAG00000051104	116	48	92	135	121	196	1.05	0.32	0.91	1.74	1.04	2.09	0.76	1.62333	1.09489	0.00970054	0.213046	CGREF1	cell growth regulator with EF-hand domain 1 [Source:NCBI gene (formerly Entrezgene);Acc:507586]	-	-	-	-	-	GO:0005509//calcium ion binding	-
ENSBTAG00000046121	234	90	132	501	324	117	4.44	2.38	2.57	13.29	8.91	2.88	3.13	8.36	1.41734	0.00972848	0.213046	--	NP_001137218.1 uncharacterized protein LOC100196897 [Bos taurus]	-	-	-	-	-	-	-
ENSBTAG00000051969	62	29	34	111	72	59	2.65	1.45	1.65	5.67	3.51	3.19	1.91667	4.12333	1.10521	0.00975632	0.213046	H2AC14	H2A clustered histone 14 [Source:VGNC Symbol;Acc:VGNC:83584]	Human Diseases;Human Diseases;Cellular Processes	Immune diseases;Substance dependence;Cell growth and death	ko05322//Systemic lupus erythematosus;ko05034//Alcoholism;ko04217//Necroptosis	K11251;K11251;K11251	GO:0000786//nucleosome;GO:0005634//nucleus;GO:0005694//chromosome	GO:0003677//DNA binding;GO:0019899//enzyme binding;GO:0046982//protein heterodimerization activity	GO:0006342//chromatin silencing
ENSBTAG00000019379	2503	311	1310	5554	3851	4933	19.08	2.77	11.31	50.67	33.42	47.52	11.0533	43.87	1.98875	0.0100399	0.216368	TRARG1	trafficking regulator of GLUT4 (SLC2A4) 1 [Source:NCBI gene (formerly Entrezgene);Acc:527604]	-	-	-	-	GO:0005886//plasma membrane;GO:0016020//membrane;GO:0016021//integral component of membrane;GO:0030659//cytoplasmic vesicle membrane;GO:0048471//perinuclear region of cytoplasm	-	GO:0032869//cellular response to insulin stimulus;GO:0044381//glucose import in response to insulin stimulus;GO:0072659//protein localization to plasma membrane;GO:0099500//vesicle fusion to plasma membrane;GO:0099638//endosome to plasma membrane protein transport
ENSBTAG00000008945	24	18	17	59	19	68	0.4	0.35	0.32	1.19	0.36	1.45	0.356667	1	1.48735	0.0100485	0.216368	SDSL	serine dehydratase like [Source:VGNC Symbol;Acc:VGNC:34400]	Metabolism;Metabolism;Metabolism;Metabolism;Metabolism;Metabolism	Global and overview maps;Global and overview maps;Global and overview maps;Amino acid metabolism;Amino acid metabolism;Amino acid metabolism	ko01100//Metabolic pathways;ko01200//Carbon metabolism;ko01230//Biosynthesis of amino acids;ko00270//Cysteine and methionine metabolism;ko00260//Glycine, serine and threonine metabolism;ko00290//Valine, leucine and isoleucine biosynthesis	K17989;K17989;K17989;K17989;K17989;K17989	-	GO:0004794//L-threonine ammonia-lyase activity;GO:0042802//identical protein binding	GO:0006567//threonine catabolic process;GO:0009097//isoleucine biosynthetic process
ENSBTAG00000004796	19	1	7	34	16	50	0.58	0.04	0.24	1.23	0.55	1.92	0.286667	1.23333	2.10512	0.0101472	0.217941	GRP	gastrin releasing peptide [Source:VGNC Symbol;Acc:VGNC:29664]	Environmental Information Processing	Signaling molecules and interaction	ko04080//Neuroactive ligand-receptor interaction	K05224	GO:0005576//extracellular region;GO:0005615//extracellular space;GO:0031410//cytoplasmic vesicle;GO:0034774//secretory granule lumen	GO:0005184//neuropeptide hormone activity	GO:0007218//neuropeptide signaling pathway;GO:0048565//digestive tract development;GO:0090277//positive regulation of peptide hormone secretion;GO:1900738//positive regulation of phospholipase C-activating G protein-coupled receptor signaling pathway
ENSBTAG00000031814	36	24	16	53	66	38	0.39	0.37	0.19	0.75	0.94	0.63	0.316667	0.773333	1.28813	0.0106227	0.223178	SDS	serine dehydratase [Source:VGNC Symbol;Acc:VGNC:34399]	Metabolism;Metabolism;Metabolism;Metabolism;Metabolism;Metabolism	Global and overview maps;Global and overview maps;Global and overview maps;Amino acid metabolism;Amino acid metabolism;Amino acid metabolism	ko01100//Metabolic pathways;ko01200//Carbon metabolism;ko01230//Biosynthesis of amino acids;ko00270//Cysteine and methionine metabolism;ko00260//Glycine, serine and threonine metabolism;ko00290//Valine, leucine and isoleucine biosynthesis	K17989;K17989;K17989;K17989;K17989;K17989	GO:0005739//mitochondrion;GO:0005829//cytosol	GO:0003941//L-serine ammonia-lyase activity;GO:0030170//pyridoxal phosphate binding;GO:0042803//protein homodimerization activity	GO:0006520//cellular amino acid metabolic process;GO:0006565//L-serine catabolic process;GO:0042866//pyruvate biosynthetic process
ENSBTAG00000004043	63	27	45	113	117	47	1.21	0.54	0.87	2.73	2.28	1.22	0.873333	2.07667	1.24967	0.010767	0.224167	LILRB4	AAI40641.1 LOC407171 protein [Bos taurus]	-	-	-	-	GO:0005886//plasma membrane	-	-
ENSBTAG00000027525	19	49	38	77	49	565	0.46	1.41	1.05	2.26	1.37	17.49	0.973333	7.04	2.85457	0.0112338	0.228106	NAP1L1	XP_024831348.1 nucleosome assembly protein 1-like 1 [Bos taurus]	-	-	-	-	GO:0000785//chromatin;GO:0005634//nucleus	GO:0003682//chromatin binding;GO:0042393//histone binding	GO:0006334//nucleosome assembly
ENSBTAG00000018343	17	10	10	33	26	30	0.73	0.59	0.48	1.67	1.25	1.7	0.6	1.54	1.3599	0.0114203	0.228304	NCR3	natural cytotoxicity triggering receptor 3 [Source:VGNC Symbol;Acc:VGNC:31927]	Organismal Systems	Immune system	ko04650//Natural killer cell mediated cytotoxicity	K06743	GO:0005886//plasma membrane;GO:0016020//membrane;GO:0016021//integral component of membrane	GO:0042802//identical protein binding	GO:0002429//immune response-activating cell surface receptor signaling pathway;GO:0030101//natural killer cell activation;GO:0045954//positive regulation of natural killer cell mediated cytotoxicity
ENSBTAG00000003403	65	17	66	121	117	77	0.83	0.25	0.96	1.86	1.71	1.25	0.68	1.60667	1.24046	0.0114297	0.228304	PADI2	peptidyl arginine deiminase 2 [Source:VGNC Symbol;Acc:VGNC:32546]	-	-	-	-	GO:0005634//nucleus;GO:0005737//cytoplasm;GO:0035327//transcriptionally active chromatin	GO:0004668//protein-arginine deiminase activity;GO:0005509//calcium ion binding;GO:0016787//hydrolase activity;GO:0030331//estrogen receptor binding;GO:0042803//protein homodimerization activity	GO:0010848//regulation of chromatin disassembly;GO:0018101//protein citrullination;GO:0030520//intracellular estrogen receptor signaling pathway;GO:0036413//histone H3-R26 citrullination;GO:0036414//histone citrullination;GO:0048096//chromatin-mediated maintenance of transcription;GO:0070100//negative regulation of chemokine-mediated signaling pathway;GO:1901624//negative regulation of lymphocyte…
ENSBTAG00000001558	4	7	5	0	0	0	0.1	0.21	0.14	0	0	0	0.15	0.001	-7.22882	0.011436	0.228304	PATL2	PAT1 homolog 2 [Source:VGNC Symbol;Acc:VGNC:32594]	Genetic Information Processing	Folding, sorting and degradation	ko03018//RNA degradation	K12617	GO:0000932//P-body;GO:0005737//cytoplasm	GO:0003723//RNA binding	GO:0000290//deadenylation-dependent decapping of nuclear-transcribed mRNA;GO:0033962//cytoplasmic mRNA processing body assembly
ENSBTAG00000020172	19	9	13	36	27	34	0.25	0.14	0.19	0.54	0.41	0.57	0.193333	0.506667	1.38995	0.0114495	0.228305	DENND2D	DENN domain containing 2D [Source:VGNC Symbol;Acc:VGNC:27997]	-	-	-	-	GO:0005654//nucleoplasm;GO:0005829//cytosol	GO:0005085//guanyl-nucleotide exchange factor activity;GO:0030234//enzyme regulator activity	GO:0050790//regulation of catalytic activity
ENSBTAG00000013117	124	282	61	73	57	63	0.91	2.44	0.51	0.64	0.48	0.59	1.28667	0.57	-1.1746	0.0117179	0.22988	CACNA2D3	calcium voltage-gated channel auxiliary subunit alpha2delta 3 [Source:VGNC Symbol;Acc:VGNC:26681]	Environmental Information Processing;Organismal Systems;Organismal Systems;Human Diseases;Organismal Systems;Human Diseases;Human Diseases	Signal transduction;Endocrine system;Circulatory system;Cardiovascular diseases;Circulatory system;Cardiovascular diseases;Cardiovascular diseases	ko04010//MAPK signaling pathway;ko04921//Oxytocin signaling pathway;ko04261//Adrenergic signaling in cardiomyocytes;ko05414//Dilated cardiomyopathy (DCM);ko04260//Cardiac muscle contraction;ko05410//Hypertrophic cardiomyopathy (HCM);ko05412//Arrhythmogenic right ventricular cardiomyopathy (ARVC)	K04860;K04860;K04860;K04860;K04860;K04860;K04860	GO:0005891//voltage-gated calcium channel complex;GO:0016020//membrane;GO:0016021//integral component of membrane	GO:0005244//voltage-gated ion channel activity;GO:0005245//voltage-gated calcium channel activity;GO:0005262//calcium channel activity	GO:0006811//ion transport;GO:0006816//calcium ion transport;GO:0034765//regulation of ion transmembrane transport;GO:0070588//calcium ion transmembrane transport
ENSBTAG00000000442	2234	382	1355	4731	2782	4304	33.37	6.66	22.93	84.6	47.32	81.25	20.9867	71.0567	1.7595	0.0120241	0.232927	RBP4	retinol binding protein 4 [Source:VGNC Symbol;Acc:VGNC:33815]	-	-	-	-	GO:0005576//extracellular region;GO:0005615//extracellular space	GO:0005501//retinoid binding;GO:0016918//retinal binding;GO:0019841//retinol binding;GO:0034632//retinol transmembrane transporter activity	GO:0001654//eye development;GO:0006094//gluconeogenesis;GO:0030277//maintenance of gastrointestinal epithelium;GO:0032024//positive regulation of insulin secretion;GO:0032526//response to retinoic acid;GO:0034633//retinol transport;GO:0042572//retinol metabolic process;GO:0042593//glucose homeostasis
ENSBTAG00000046231	61	45	33	21	17	21	2.05	1.76	1.25	0.85	0.65	0.89	1.68667	0.796667	-1.08213	0.0123666	0.235761	PAIP1	ELR56998.1 Polyadenylate-binding protein-interacting protein 1, partial [Bos mutus]	Genetic Information Processing	Translation	ko03013//RNA transport	K14322	-	GO:0003723//RNA binding;GO:0005515//protein binding;GO:0008494//translation activator activity	GO:0006446//regulation of translational initiation;GO:0045727//positive regulation of translation
MSTRG.7893	18	5	6	110	4	18	0.48	0.16	0.2	3.59	0.13	0.62	0.28	1.44667	2.36923	0.01242	0.236022	C4	LOW QUALITY PROTEIN: complement C4-A-like [Bos taurus]	Human Diseases;Human Diseases;Organismal Systems;Human Diseases	Immune diseases;Infectious diseases;Immune system;Infectious diseases	ko05322//Systemic lupus erythematosus;ko05150//Staphylococcus aureus infection;ko04610//Complement and coagulation cascades;ko05133//Pertussis	K03989;K03989;K03989;K03989	GO:0016020//membrane;GO:0044217//other organism part	GO:0001846//opsonin binding;GO:0061135//endopeptidase regulator activity	GO:0002237//response to molecule of bacterial origin;GO:0002673//regulation of acute inflammatory response;GO:0006956//complement activation;GO:0010466//negative regulation of peptidase activity;GO:0019724//B cell mediated immunity;GO:0043277//apoptotic cell clearance
ENSBTAG00000009879	65	45	48	15	29	25	0.78	0.63	0.65	0.21	0.39	0.38	0.686667	0.326667	-1.07179	0.0124795	0.236359	PCGF6	polycomb group ring finger 6 [Source:VGNC Symbol;Acc:VGNC:97296]	Cellular Processes	Cellular community - eukaryotes	ko04550//Signaling pathways regulating pluripotency of stem cells	K11470	GO:0005634//nucleus;GO:0031519//PcG protein complex;GO:0035102//PRC1 complex	GO:0046872//metal ion binding	GO:0000122//negative regulation of transcription by RNA polymerase II;GO:0006357//regulation of transcription by RNA polymerase II;GO:0036353//histone H2A-K119 monoubiquitination;GO:0045892//negative regulation of transcription, DNA-templated
ENSBTAG00000008947	12	22	17	1	5	5	0.13	0.27	0.2	0.01	0.06	0.07	0.2	0.0466667	-2.09954	0.0128872	0.238699	TKTL2	transketolase like 2 [Source:VGNC Symbol;Acc:VGNC:35886]	Metabolism;Metabolism;Metabolism;Metabolism	Global and overview maps;Global and overview maps;Global and overview maps;Carbohydrate metabolism	ko01100//Metabolic pathways;ko01200//Carbon metabolism;ko01230//Biosynthesis of amino acids;ko00030//Pentose phosphate pathway	K00615;K00615;K00615;K00615	GO:0005737//cytoplasm	GO:0003824//catalytic activity;GO:0004802//transketolase activity;GO:0016740//transferase activity;GO:0030976//thiamine pyrophosphate binding;GO:0046872//metal ion binding	-
ENSBTAG00000034442	24	24	21	45	40	49	0.33	0.38	0.33	0.74	0.62	0.9	0.346667	0.753333	1.11974	0.0129396	0.238947	LNP1	leukemia NUP98 fusion partner 1 [Source:NCBI gene (formerly Entrezgene);Acc:507217]	-	-	-	-	-	-	-
ENSBTAG00000002915	35	16	24	50	42	57	0.75	0.4	0.58	1.28	1.02	1.54	0.576667	1.28	1.15033	0.0132289	0.241242	GPR63	G protein-coupled receptor 63 [Source:VGNC Symbol;Acc:VGNC:29595]	-	-	-	-	GO:0005654//nucleoplasm;GO:0005829//cytosol;GO:0005886//plasma membrane;GO:0016020//membrane;GO:0016021//integral component of membrane;GO:0043235//receptor complex	GO:0004930//G protein-coupled receptor activity	GO:0007186//G protein-coupled receptor signaling pathway
ENSBTAG00000009243	40	56	37	13	25	16	0.57	0.92	0.59	0.22	0.4	0.29	0.693333	0.303333	-1.19265	0.0132848	0.241242	MFSD4B	major facilitator superfamily domain containing 4B [Source:VGNC Symbol;Acc:VGNC:31439]	-	-	-	-	GO:0016020//membrane;GO:0016021//integral component of membrane	GO:0005355//glucose transmembrane transporter activity;GO:0022857//transmembrane transporter activity	GO:0055085//transmembrane transport;GO:1904659//glucose transmembrane transport
ENSBTAG00000013880	18	1	6	45	23	20	0.15	0.01	0.06	0.44	0.22	0.21	0.0733333	0.29	1.98351	0.0133053	0.241242	WWC1	WW and C2 domain containing 1 [Source:VGNC Symbol;Acc:VGNC:36974]	Environmental Information Processing;Environmental Information Processing;Environmental Information Processing	Signal transduction;Signal transduction;Signal transduction	ko04390//Hippo signaling pathway;ko04391//Hippo signaling pathway -fly;ko04392//Hippo signaling pathway - multiple species	K16685;K16685;K16685	GO:0005634//nucleus;GO:0005737//cytoplasm;GO:0005829//cytosol;GO:0032587//ruffle membrane;GO:0048471//perinuclear region of cytoplasm	GO:0003713//transcription coactivator activity;GO:0005515//protein binding;GO:0019900//kinase binding;GO:0060090//molecular adaptor activity	GO:0000122//negative regulation of transcription by RNA polymerase II;GO:0006355//regulation of transcription, DNA-templated;GO:0016477//cell migration;GO:0035330//regulation of hippo signaling;GO:0035331//negative regulation of hippo signaling;GO:0043410//positive regulation of MAPK cascade;GO:0045893//positive regulation of transcription, DNA-templated;GO:0046621//negative regulation of organ g…
ENSBTAG00000011178	61	36	45	105	88	58	0.89	0.58	0.66	1.74	1.47	1.1	0.71	1.43667	1.01683	0.0138481	0.245961	IL17RB	interleukin 17 receptor B [Source:HGNC Symbol;Acc:HGNC:18015]	Environmental Information Processing;Organismal Systems	Signaling molecules and interaction;Immune system	ko04060//Cytokine-cytokine receptor interaction;ko04657//IL-17 signaling pathway	K05165;K05165	GO:0005654//nucleoplasm;GO:0005886//plasma membrane;GO:0016020//membrane;GO:0016021//integral component of membrane;GO:0034451//centriolar satellite;GO:0072686//mitotic spindle	GO:0030368//interleukin-17 receptor activity	GO:0019221//cytokine-mediated signaling pathway
ENSBTAG00000009381	58	34	43	125	78	52	0.98	0.67	0.82	2.52	1.5	1.11	0.823333	1.71	1.05445	0.0141102	0.24773	LCP2	lymphocyte cytosolic protein 2 [Source:VGNC Symbol;Acc:VGNC:30818]	Environmental Information Processing;Human Diseases;Organismal Systems;Organismal Systems;Organismal Systems;Organismal Systems;Organismal Systems	Signal transduction;Infectious disease: bacterial;Immune system;Immune system;Development;Immune system;Immune system	ko04015//Rap1 signaling pathway;ko05135//Yersinia infection;ko04660//T cell receptor signaling pathway;ko04650//Natural killer cell mediated cytotoxicity;ko04380//Osteoclast differentiation;ko04611//Platelet activation;ko04664//Fc epsilon RI signaling pathway	K07361;K07361;K07361;K07361;K07361;K07361;K07361	GO:0005829//cytosol;GO:0005911//cell-cell junction;GO:0036398//TCR signalosome;GO:0044853//plasma membrane raft	GO:0005515//protein binding	GO:0007169//transmembrane receptor protein tyrosine kinase signaling pathway;GO:0035556//intracellular signal transduction;GO:0045576//mast cell activation;GO:0045860//positive regulation of protein kinase activity;GO:0050852//T cell receptor signaling pathway
ENSBTAG00000000273	1	0	0	1	5	16	0.01	0	0	0.01	0.05	0.16	0.00333333	0.0733333	4.45943	0.0141934	0.248847	IL5RA	interleukin 5 receptor subunit alpha [Source:VGNC Symbol;Acc:VGNC:30165]	Human Diseases;Environmental Information Processing;Environmental Information Processing;Organismal Systems	Cancers;Signaling molecules and interaction;Signal transduction;Immune system	ko05200//Pathways in cancer;ko04060//Cytokine-cytokine receptor interaction;ko04630//Jak-STAT signaling pathway;ko04640//Hematopoietic cell lineage	K05067;K05067;K05067;K05067	GO:0009897//external side of plasma membrane;GO:0016020//membrane;GO:0016021//integral component of membrane;GO:0043235//receptor complex	GO:0004896//cytokine receptor activity;GO:0005515//protein binding;GO:0019955//cytokine binding	GO:0002437//inflammatory response to antigenic stimulus;GO:0019221//cytokine-mediated signaling pathway;GO:0032674//regulation of interleukin-5 production;GO:0071310//cellular response to organic substance
ENSBTAG00000024545	96	17	34	83	94	138	0.26	0.05	0.1	0.27	0.29	0.47	0.136667	0.343333	1.32895	0.0144877	0.250388	DCHS2	dachsous cadherin-related 2 [Source:HGNC Symbol;Acc:HGNC:23111]	Environmental Information Processing;Environmental Information Processing	Signal transduction;Signal transduction	ko04391//Hippo signaling pathway -fly;ko04392//Hippo signaling pathway - multiple species	K16507;K16507	GO:0005886//plasma membrane;GO:0005911//cell-cell junction;GO:0016020//membrane;GO:0016021//integral component of membrane	GO:0005509//calcium ion binding	GO:0007155//cell adhesion;GO:0007156//homophilic cell adhesion via plasma membrane adhesion molecules;GO:0072006//nephron development;GO:0072137//condensed mesenchymal cell proliferation;GO:0098609//cell-cell adhesion
ENSBTAG00000025822	35	22	27	65	62	36	1.19	0.87	1.04	2.65	2.4	1.55	1.03333	2.2	1.0902	0.0151047	0.257129	CALML4	calmodulin like 4 [Source:VGNC Symbol;Acc:VGNC:26713]	Organismal Systems;Human Diseases;Human Diseases;Environmental Information Processing;Human Diseases;Environmental Information Processing;Environmental Information Processing;Human Diseases;Human Diseases;Environmental Information Processing;Human Diseases;Human Diseases;Cellular Processes;Environmental Information Processing;Human Diseases;Organismal Systems;Organismal Systems;Organismal Systems…	Sensory system;Cancers;Neurodegenerative diseases;Signal transduction;Infectious disease: viral;Signal transduction;Signal transduction;Substance dependence;Infectious diseases;Signal transduction;Infectious diseases;Infectious diseases;Cell growth and death;Signal transduction;Cardiovascular diseases;Endocrine system;Circulatory system;Endocrine system;Signal transduction;Circulatory system;Endo…	ko04740//Olfactory transduction;ko05200//Pathways in cancer;ko05010//Alzheimer disease;ko04014//Ras signaling pathway;ko05170//Human immunodeficiency virus 1 infection;ko04020//Calcium signaling pathway;ko04015//Rap1 signaling pathway;ko05034//Alcoholism;ko05163//Human cytomegalovirus infection;ko04024//cAMP signaling pathway;ko05152//Tuberculosis;ko05167//Kaposi sarcoma-associated herpesvirus in…	K02183;K02183;K02183;K02183;K02183;K02183;K02183;K02183;K02183;K02183;K02183;K02183;K02183;K02183;K02183;K02183;K02183;K02183;K02183;K02183;K02183;K02183;K02183;K02183;K02183;K02183;K02183;K02183;K02183;K02183;K02183;K02183;K02183;K02183;K02183;K02183;K02183;K02183;K02183;K02183;K02183	-	GO:0005509//calcium ion binding;GO:0030234//enzyme regulator activity	GO:0050790//regulation of catalytic activity
ENSBTAG00000001785	8	3	7	27	15	16	0.08	0.05	0.09	0.31	0.17	0.2	0.0733333	0.226667	1.62803	0.015168	0.257425	TGM3	transglutaminase 3 [Source:VGNC Symbol;Acc:VGNC:35811]	-	-	-	-	-	GO:0003810//protein-glutamine gamma-glutamyltransferase activity;GO:0046872//metal ion binding	GO:0018149//peptide cross-linking
ENSBTAG00000006939	56	16	23	86	72	43	0.51	0.17	0.24	0.93	0.74	0.49	0.306667	0.72	1.23133	0.0152049	0.257425	FGD3	FYVE, RhoGEF and PH domain containing 3 [Source:VGNC Symbol;Acc:VGNC:28966]	Cellular Processes	Cell motility	ko04810//Regulation of actin cytoskeleton	K05722	GO:0005737//cytoplasm;GO:0005856//cytoskeleton	GO:0005085//guanyl-nucleotide exchange factor activity;GO:0046872//metal ion binding	GO:0007010//cytoskeleton organization;GO:0046847//filopodium assembly;GO:0050790//regulation of catalytic activity
ENSBTAG00000010345	283	36	185	727	362	645	1.32	0.2	0.98	4.05	1.92	3.79	0.833333	3.25333	1.96495	0.0153066	0.257621	XPNPEP2	X-prolyl aminopeptidase 2 [Source:VGNC Symbol;Acc:VGNC:36995]	Organismal Systems	Digestive system	ko04974//Protein digestion and absorption	K14208	GO:0070062//extracellular exosome	GO:0004177//aminopeptidase activity;GO:0016787//hydrolase activity;GO:0046872//metal ion binding;GO:0070006//metalloaminopeptidase activity	GO:0006508//proteolysis
ENSBTAG00000020575	4	3	2	4	30	11	0.15	0.13	0.09	0.18	1.31	0.53	0.123333	0.673333	2.44876	0.0154225	0.257621	IFITM5	interferon induced transmembrane protein 5 [Source:VGNC Symbol;Acc:VGNC:30053]	-	-	-	-	GO:0005886//plasma membrane;GO:0005887//integral component of plasma membrane;GO:0016020//membrane;GO:0016021//integral component of membrane	-	GO:0001701//in utero embryonic development;GO:0030282//bone mineralization;GO:0060349//bone morphogenesis
ENSBTAG00000015350	4309	503	2229	9058	5758	8855	36.52	4.95	21.41	91.81	55.55	94.5	20.96	80.62	1.9435	0.0155498	0.257934	PLIN1	perilipin 1 [Source:VGNC Symbol;Acc:VGNC:33029]	Organismal Systems;Environmental Information Processing;Organismal Systems;Organismal Systems	Environmental adaptation;Signal transduction;Endocrine system;Endocrine system	ko04714//Thermogenesis;ko04371//Apelin signaling pathway;ko03320//PPAR signaling pathway;ko04923//Regulation of lipolysis in adipocyte	K08768;K08768;K08768;K08768	GO:0005811//lipid droplet;GO:0005829//cytosol	-	GO:0006629//lipid metabolic process;GO:0016042//lipid catabolic process;GO:0070417//cellular response to cold
ENSBTAG00000046158	374	68	142	1578	325	481	4.13	0.88	1.78	20.85	4.08	6.71	2.26333	10.5467	2.22027	0.0156753	0.258552	CFB	complement factor B [Source:VGNC Symbol;Acc:VGNC:107285]	Human Diseases;Organismal Systems	Infectious diseases;Immune system	ko05150//Staphylococcus aureus infection;ko04610//Complement and coagulation cascades	K01335;K01335	GO:0005576//extracellular region	GO:0004252//serine-type endopeptidase activity;GO:0008233//peptidase activity;GO:0008236//serine-type peptidase activity;GO:0016787//hydrolase activity	GO:0002376//immune system process;GO:0006508//proteolysis;GO:0006956//complement activation;GO:0006957//complement activation, alternative pathway;GO:0045087//innate immune response
ENSBTAG00000053482	47	36	32	17	8	20	0.82	0.73	0.63	0.35	0.16	0.44	0.726667	0.316667	-1.19833	0.0160457	0.260449	SAMD13	sterile alpha motif domain containing 13 [Source:VGNC Symbol;Acc:VGNC:34268]	-	-	-	-	GO:0005634//nucleus	GO:0003682//chromatin binding;GO:0005515//protein binding;GO:0042393//histone binding	GO:0045892//negative regulation of transcription, DNA-templated
ENSBTAG00000004321	40	12	15	99	26	43	0.43	0.15	0.18	1.26	0.31	0.77	0.253333	0.78	1.62244	0.0160861	0.260449	SFXN2	sideroflexin 2 [Source:VGNC Symbol;Acc:VGNC:34531]	-	-	-	-	GO:0005739//mitochondrion;GO:0016020//membrane;GO:0016021//integral component of membrane;GO:0031966//mitochondrial membrane	GO:0015075//ion transmembrane transporter activity	GO:0006811//ion transport;GO:0006865//amino acid transport;GO:0034220//ion transmembrane transport;GO:0055085//transmembrane transport;GO:1990542//mitochondrial transmembrane transport
ENSBTAG00000048353	89	50	69	69	78	316	1.43	0.86	1.15	1.21	1.29	5.82	1.14667	2.77333	1.27417	0.0161224	0.260449	--	AFP25704.1 interleukin 32 gamma [Bos taurus]	Environmental Information Processing	Signaling molecules and interaction	ko04060//Cytokine-cytokine receptor interaction	K22632	-	-	GO:0006955//immune response
ENSBTAG00000008160	50	38	42	14	10	28	0.79	0.7	0.75	0.27	0.18	0.56	0.746667	0.336667	-1.14914	0.0161568	0.260449	MBOAT2	membrane bound O-acyltransferase domain containing 2 [Source:VGNC Symbol;Acc:VGNC:31287]	Metabolism;Metabolism;Metabolism	Global and overview maps;Lipid metabolism;Lipid metabolism	ko01100//Metabolic pathways;ko00564//Glycerophospholipid metabolism;ko00561//Glycerolipid metabolism	K13517;K13517;K13517	GO:0016020//membrane;GO:0016021//integral component of membrane	GO:0016746//transferase activity, transferring acyl groups;GO:0047184//1-acylglycerophosphocholine O-acyltransferase activity	GO:0030258//lipid modification;GO:0036150//phosphatidylserine acyl-chain remodeling;GO:0036151//phosphatidylcholine acyl-chain remodeling;GO:0036152//phosphatidylethanolamine acyl-chain remodeling
MSTRG.3861	111	31	104	107	152	224	4.57	1.49	4.85	5.27	7.12	11.64	3.63667	8.01	1.13919	0.0162081	0.260758	G0s2	G0/G1 switch protein 2 [Bos taurus]	-	-	-	-	-	-	-
ENSBTAG00000011934	577	96	176	1385	376	1284	6.98	1.36	2.41	20.07	5.18	19.64	3.58333	14.9633	2.06206	0.016257	0.26105	PCK2	phosphoenolpyruvate carboxykinase 2, mitochondrial [Source:VGNC Symbol;Acc:VGNC:32632]	Metabolism;Environmental Information Processing;Organismal Systems;Environmental Information Processing;Environmental Information Processing;Human Diseases;Organismal Systems;Organismal Systems;Organismal Systems;Metabolism;Metabolism;Metabolism;Organismal Systems	Global and overview maps;Signal transduction;Endocrine system;Signal transduction;Signal transduction;Endocrine and metabolic diseases;Endocrine system;Endocrine system;Endocrine system;Carbohydrate metabolism;Carbohydrate metabolism;Carbohydrate metabolism;Excretory system	ko01100//Metabolic pathways;ko04151//PI3K-Akt signaling pathway;ko04910//Insulin signaling pathway;ko04068//FoxO signaling pathway;ko04152//AMPK signaling pathway;ko04931//Insulin resistance;ko04922//Glucagon signaling pathway;ko03320//PPAR signaling pathway;ko04920//Adipocytokine signaling pathway;ko00010//Glycolysis / Gluconeogenesis;ko00620//Pyruvate metabolism;ko00020//Citrate cycle (TCA cycl…	K01596;K01596;K01596;K01596;K01596;K01596;K01596;K01596;K01596;K01596;K01596;K01596;K01596	GO:0005739//mitochondrion;GO:0005829//cytosol	GO:0000166//nucleotide binding;GO:0004611//phosphoenolpyruvate carboxykinase activity;GO:0004613//phosphoenolpyruvate carboxykinase (GTP) activity;GO:0005525//GTP binding;GO:0016829//lyase activity;GO:0016831//carboxy-lyase activity;GO:0017076//purine nucleotide binding;GO:0030145//manganese ion binding;GO:0046872//metal ion binding	GO:0006094//gluconeogenesis;GO:0019543//propionate catabolic process;GO:0032869//cellular response to insulin stimulus;GO:0033993//response to lipid;GO:0042594//response to starvation;GO:0046327//glycerol biosynthetic process from pyruvate;GO:0070365//hepatocyte differentiation;GO:0071333//cellular response to glucose stimulus;GO:0071549//cellular response to dexamethasone stimulus
ENSBTAG00000005120	11	12	8	33	27	18	0.15	0.19	0.12	0.52	0.41	0.3	0.153333	0.41	1.41895	0.0164591	0.262311	TESPA1	thymocyte expressed, positive selection associated 1 [Source:VGNC Symbol;Acc:VGNC:35756]	-	-	-	-	GO:0005737//cytoplasm;GO:0008180//COP9 signalosome	GO:0005102//signaling receptor binding	GO:0010387//COP9 signalosome assembly;GO:0050862//positive regulation of T cell receptor signaling pathway
ENSBTAG00000051647	19	13	22	31	30	60	0.65	0.43	0.76	1.27	1.14	2.39	0.613333	1.6	1.38333	0.0166623	0.26416	--	ACJ07002.1 hypothetical protein [Bos taurus]	-	-	-	-	-	-	-
ENSBTAG00000000735	24	14	18	76	27	29	0.41	0.28	0.35	1.55	0.52	0.62	0.346667	0.896667	1.37102	0.0167201	0.264485	BCL2A1	BCL2 related protein A1 [Source:VGNC Symbol;Acc:VGNC:57345]	Human Diseases;Environmental Information Processing;Cellular Processes;Human Diseases	Cancers;Signal transduction;Cell growth and death;Cancers	ko05202//Transcriptional misregulation in cancers;ko04064//NF-kappa B signaling pathway;ko04210//Apoptosis;ko05221//Acute myeloid leukemia	K02162;K02162;K02162;K02162	GO:0005737//cytoplasm;GO:0005741//mitochondrial outer membrane	GO:0042803//protein homodimerization activity;GO:0046982//protein heterodimerization activity	GO:0006915//apoptotic process;GO:0008630//intrinsic apoptotic signaling pathway in response to DNA damage;GO:0042981//regulation of apoptotic process;GO:0043066//negative regulation of apoptotic process;GO:0097192//extrinsic apoptotic signaling pathway in absence of ligand
ENSBTAG00000054635	72	126	60	38	20	56	0.81	1.66	0.77	0.51	0.26	0.8	1.08	0.523333	-1.04523	0.0169214	0.264803	ZNF33B	XP_024842429.1 zinc finger protein 33B isoform X1 [Bos taurus]	Human Diseases	Infectious diseases	ko05168//Herpes simplex infection	K09228	GO:0005634//nucleus	GO:0000978//RNA polymerase II proximal promoter sequence-specific DNA binding;GO:0000981//DNA-binding transcription factor activity, RNA polymerase II-specific;GO:0003677//DNA binding;GO:0046872//metal ion binding	GO:0006355//regulation of transcription, DNA-templated;GO:0006357//regulation of transcription by RNA polymerase II
ENSBTAG00000016864	123	19	29	189	60	154	1.77	0.32	0.47	3.26	0.99	2.81	0.853333	2.35333	1.46352	0.0169272	0.264803	LBP	lipopolysaccharide binding protein [Source:VGNC Symbol;Acc:VGNC:56192]	Human Diseases;Environmental Information Processing;Organismal Systems	Infectious diseases;Signal transduction;Immune system	ko05152//Tuberculosis;ko04064//NF-kappa B signaling pathway;ko04620//Toll-like receptor signaling pathway	K05399;K05399;K05399	GO:0005576//extracellular region;GO:0005615//extracellular space;GO:0009986//cell surface	GO:0001530//lipopolysaccharide binding;GO:0005102//signaling receptor binding;GO:0008289//lipid binding;GO:0070891//lipoteichoic acid binding;GO:0071723//lipopeptide binding	GO:0002232//leukocyte chemotaxis involved in inflammatory response;GO:0002281//macrophage activation involved in immune response;GO:0002376//immune system process;GO:0006869//lipid transport;GO:0006953//acute-phase response;GO:0015920//lipopolysaccharide transport;GO:0031663//lipopolysaccharide-mediated signaling pathway;GO:0032490//detection of molecule of bacterial origin;GO:0032496//response t…
ENSBTAG00000013125	36	23	17	56	65	32	0.68	0.51	0.37	1.28	1.41	0.77	0.52	1.15333	1.14923	0.0170411	0.265363	PLAUR	plasminogen activator, urokinase receptor [Source:VGNC Symbol;Acc:VGNC:32976]	Human Diseases;Organismal Systems	Cancers;Immune system	ko05205//Proteoglycans in cancer;ko04610//Complement and coagulation cascades	K03985;K03985	GO:0005886//plasma membrane;GO:0005887//integral component of plasma membrane;GO:0009986//cell surface;GO:0016020//membrane;GO:0031225//anchored component of membrane;GO:0045177//apical part of cell	GO:0005102//signaling receptor binding;GO:0019899//enzyme binding;GO:0019904//protein domain specific binding;GO:0030377//urokinase plasminogen activator receptor activity;GO:0035375//zymogen binding	GO:0001934//positive regulation of protein phosphorylation;GO:0030162//regulation of proteolysis;GO:0034112//positive regulation of homotypic cell-cell adhesion;GO:0038195//urokinase plasminogen activator signaling pathway;GO:0043066//negative regulation of apoptotic process;GO:0043388//positive regulation of DNA binding;GO:0045742//positive regulation of epidermal growth factor receptor signalin…
ENSBTAG00000030855	9	9	12	19	23	35	0.12	0.16	0.19	0.34	0.39	0.64	0.156667	0.456667	1.54344	0.0173871	0.268292	CHCHD6	coiled-coil-helix-coiled-coil-helix domain containing 6 [Source:VGNC Symbol;Acc:VGNC:27274]	-	-	-	-	GO:0005739//mitochondrion;GO:0061617//MICOS complex	-	GO:0006974//cellular response to DNA damage stimulus;GO:0042407//cristae formation
ENSBTAG00000002571	11	0	11	48	29	11	0.25	0	0.27	1.29	0.74	0.31	0.173333	0.78	2.16993	0.0176335	0.270131	PDCD2L	programmed cell death 2 like [Source:VGNC Symbol;Acc:VGNC:52218]	-	-	-	-	GO:0005737//cytoplasm	-	-
ENSBTAG00000027409	71	26	27	69	108	61	0.58	0.25	0.25	0.68	1.01	0.63	0.36	0.773333	1.10309	0.0177316	0.270238	SLC4A11	solute carrier family 4 member 11 [Source:VGNC Symbol;Acc:VGNC:34891]	-	-	-	-	GO:0005886//plasma membrane;GO:0016020//membrane;GO:0016021//integral component of membrane;GO:0016323//basolateral plasma membrane;GO:0016324//apical plasma membrane	GO:0005272//sodium channel activity;GO:0005372//water transmembrane transporter activity;GO:0005452//inorganic anion exchanger activity;GO:0015078//proton transmembrane transporter activity;GO:0015106//bicarbonate transmembrane transporter activity;GO:0015252//proton channel activity;GO:0022857//transmembrane transporter activity;GO:0046715//active borate transmembrane transporter activity;GO:004…	GO:0006811//ion transport;GO:0006814//sodium ion transport;GO:0006820//anion transport;GO:0006833//water transport;GO:0015698//inorganic anion transport;GO:0015701//bicarbonate transport;GO:0030003//cellular cation homeostasis;GO:0034599//cellular response to oxidative stress;GO:0035445//borate transmembrane transport;GO:0035725//sodium ion transmembrane transport;GO:0042044//fluid transport;GO:0…
ENSBTAG00000025200	17	10	6	26	21	35	0.31	0.21	0.12	0.56	0.43	0.79	0.213333	0.593333	1.47573	0.0177359	0.270238	ASIC2	acid sensing ion channel subunit 2 [Source:VGNC Symbol;Acc:VGNC:26211]	Organismal Systems;Organismal Systems	Sensory system;Sensory system	ko04750//Inflammatory mediator regulation of TRP channels;ko04742//Taste transduction	K04828;K04828	GO:0005887//integral component of plasma membrane;GO:0016020//membrane;GO:0016021//integral component of membrane;GO:0043005//neuron projection;GO:0043025//neuronal cell body;GO:0043197//dendritic spine;GO:0045202//synapse	GO:0005216//ion channel activity;GO:0005261//cation channel activity;GO:0005272//sodium channel activity;GO:0015280//ligand-gated sodium channel activity;GO:0022839//ion gated channel activity	GO:0003026//regulation of systemic arterial blood pressure by aortic arch baroreceptor feedback;GO:0006812//cation transport;GO:0006814//sodium ion transport;GO:0007602//phototransduction;GO:0007605//sensory perception of sound;GO:0009612//response to mechanical stimulus;GO:0010447//response to acidic pH;GO:0019229//regulation of vasoconstriction;GO:0034220//ion transmembrane transport;GO:0034765…
ENSBTAG00000008329	42	21	14	85	38	42	0.54	0.31	0.2	1.3	0.55	0.68	0.35	0.843333	1.26875	0.0181527	0.272772	CYTIP	cytohesin 1 interacting protein [Source:VGNC Symbol;Acc:VGNC:49051]	-	-	-	-	GO:0005654//nucleoplasm;GO:0005737//cytoplasm;GO:0005829//cytosol;GO:0005938//cell cortex	GO:0005515//protein binding	GO:0030155//regulation of cell adhesion
ENSBTAG00000015280	3	4	3	14	8	18	0.04	0.06	0.04	0.19	0.11	0.27	0.0466667	0.19	2.02554	0.0182776	0.273343	KIF2C	kinesin family member 2C [Source:VGNC Symbol;Acc:VGNC:30601]	Organismal Systems	Development and regeneration	ko04361//Axon regeneration	K10393	GO:0000775//chromosome, centromeric region;GO:0000776//kinetochore;GO:0005874//microtubule;GO:0015630//microtubule cytoskeleton;GO:0035371//microtubule plus-end	GO:0000166//nucleotide binding;GO:0003774//motor activity;GO:0003777//microtubule motor activity;GO:0005524//ATP binding;GO:0008017//microtubule binding;GO:0051010//microtubule plus-end binding;GO:1990939//ATP-dependent microtubule motor activity	GO:0007018//microtubule-based movement;GO:0007019//microtubule depolymerization;GO:0007080//mitotic metaphase plate congression;GO:0030951//establishment or maintenance of microtubule cytoskeleton polarity;GO:0051310//metaphase plate congression;GO:0051315//attachment of mitotic spindle microtubules to kinetochore;GO:0051983//regulation of chromosome segregation
ENSBTAG00000005723	42	58	32	22	21	12	0.59	0.95	0.51	0.37	0.33	0.21	0.683333	0.303333	-1.17169	0.0185176	0.274276	NEPRO	nucleolus and neural progenitor protein [Source:VGNC Symbol;Acc:VGNC:32008]	-	-	-	-	GO:0005634//nucleus;GO:0005730//nucleolus	-	GO:0045665//negative regulation of neuron differentiation;GO:0045747//positive regulation of Notch signaling pathway
ENSBTAG00000016142	2	2	2	6	11	14	0.06	0.07	0.07	0.22	0.38	0.53	0.0666667	0.376667	2.49825	0.0187638	0.275999	CYB5R2	cytochrome b5 reductase 2 [Source:VGNC Symbol;Acc:VGNC:50263]	Metabolism	Carbohydrate metabolism	ko00520//Amino sugar and nucleotide sugar metabolism	K00326	-	GO:0004128//cytochrome-b5 reductase activity, acting on NAD(P)H;GO:0016491//oxidoreductase activity;GO:0071949//FAD binding	-
ENSBTAG00000016704	106	30	27	103	103	106	0.82	0.43	0.2	0.84	1.08	1.31	0.483333	1.07667	1.15548	0.0188738	0.277137	SLC37A2	solute carrier family 37 member 2 [Source:VGNC Symbol;Acc:VGNC:34843]	-	-	-	-	GO:0016020//membrane;GO:0016021//integral component of membrane;GO:0030176//integral component of endoplasmic reticulum membrane	GO:0022857//transmembrane transporter activity;GO:0061513//glucose 6-phosphate:inorganic phosphate antiporter activity	GO:0015712//hexose phosphate transport;GO:0015760//glucose-6-phosphate transport;GO:0035435//phosphate ion transmembrane transport;GO:0055085//transmembrane transport
ENSBTAG00000006882	7	16	6	28	20	29	0.03	0.09	0.03	0.16	0.11	0.17	0.05	0.146667	1.55254	0.018939	0.27731	IQGAP3	IQ motif containing GTPase activating protein 3 [Source:VGNC Symbol;Acc:VGNC:30260]	Cellular Processes	Cell motility	ko04810//Regulation of actin cytoskeleton	K05767	GO:0005737//cytoplasm;GO:0005911//cell-cell junction;GO:0016328//lateral plasma membrane;GO:0120025//plasma membrane bounded cell projection	GO:0005096//GTPase activator activity;GO:0005515//protein binding;GO:0005516//calmodulin binding;GO:0031267//small GTPase binding;GO:0051015//actin filament binding;GO:0070856//myosin VI light chain binding	GO:0000082//G1/S transition of mitotic cell cycle;GO:0001934//positive regulation of protein phosphorylation;GO:0007165//signal transduction;GO:0007265//Ras protein signal transduction;GO:0008361//regulation of cell size;GO:0010628//positive regulation of gene expression;GO:0010629//negative regulation of gene expression;GO:0032956//regulation of actin cytoskeleton organization;GO:0033601//positi…
ENSBTAG00000037775	58	35	19	13	10	18	0.82	0.58	0.3	0.22	0.17	0.33	0.566667	0.24	-1.23947	0.0197534	0.28296	TUBA1C	XP_019816218.1 PREDICTED: tubulin alpha-1C chain [Bos indicus]	Human Diseases;Human Diseases;Human Diseases;Cellular Processes;Cellular Processes;Cellular Processes;Cellular Processes	Neurodegenerative diseases;Neurodegenerative diseases;Infectious diseases;Transport and catabolism;Cellular community - eukaryotes;Cell growth and death;Cellular community - eukaryotes	ko05010//Alzheimer disease;ko05016//Huntington disease;ko05130//Pathogenic Escherichia coli infection;ko04145//Phagosome;ko04530//Tight junction;ko04210//Apoptosis;ko04540//Gap junction	K07374;K07374;K07374;K07374;K07374;K07374;K07374	GO:0005737//cytoplasm;GO:0005856//cytoskeleton;GO:0005874//microtubule	GO:0000166//nucleotide binding;GO:0003924//GTPase activity;GO:0005200//structural constituent of cytoskeleton;GO:0005525//GTP binding	GO:0000226//microtubule cytoskeleton organization;GO:0000278//mitotic cell cycle;GO:0007017//microtubule-based process
ENSBTAG00000047670	23	14	17	51	40	24	0.29	0.2	0.24	0.76	0.56	0.38	0.243333	0.566667	1.21957	0.0200582	0.285879	CHST8	carbohydrate sulfotransferase 8 [Source:VGNC Symbol;Acc:VGNC:27348]	Metabolism;Metabolism	Global and overview maps;Glycan biosynthesis and metabolism	ko01100//Metabolic pathways;ko00513//Various types of N-glycan biosynthesis	K09672;K09672	GO:0000139//Golgi membrane;GO:0005794//Golgi apparatus;GO:0016020//membrane;GO:0016021//integral component of membrane	GO:0001537//N-acetylgalactosamine 4-O-sulfotransferase activity;GO:0008146//sulfotransferase activity;GO:0016740//transferase activity	GO:0005975//carbohydrate metabolic process;GO:0006790//sulfur compound metabolic process;GO:0016051//carbohydrate biosynthetic process;GO:0030166//proteoglycan biosynthetic process;GO:0042446//hormone biosynthetic process
ENSBTAG00000031632	55	26	18	67	44	81	0.64	0.33	0.2	0.89	0.6	1.14	0.39	0.876667	1.16855	0.0201422	0.286012	ADRA1A	adrenoceptor alpha 1A [Source:VGNC Symbol;Acc:VGNC:25693]	Environmental Information Processing;Environmental Information Processing;Environmental Information Processing;Organismal Systems;Organismal Systems;Environmental Information Processing;Organismal Systems	Signaling molecules and interaction;Signal transduction;Signal transduction;Circulatory system;Circulatory system;Signal transduction;Digestive system	ko04080//Neuroactive ligand-receptor interaction;ko04020//Calcium signaling pathway;ko04022//cGMP - PKG signaling pathway;ko04261//Adrenergic signaling in cardiomyocytes;ko04270//Vascular smooth muscle contraction;ko04152//AMPK signaling pathway;ko04970//Salivary secretion	K04135;K04135;K04135;K04135;K04135;K04135;K04135	GO:0005634//nucleus;GO:0005654//nucleoplasm;GO:0005737//cytoplasm;GO:0005829//cytosol;GO:0005886//plasma membrane;GO:0005901//caveola;GO:0016020//membrane;GO:0016021//integral component of membrane;GO:0031965//nuclear membrane;GO:0043231//intracellular membrane-bounded organelle	GO:0004930//G protein-coupled receptor activity;GO:0004935//adrenergic receptor activity;GO:0004937//alpha1-adrenergic receptor activity;GO:0046982//protein heterodimerization activity	GO:0001985//negative regulation of heart rate involved in baroreceptor response to increased systemic arterial blood pressure;GO:0001994//norepinephrine-epinephrine vasoconstriction involved in regulation of systemic arterial blood pressure;GO:0001996//positive regulation of heart rate by epinephrine-norepinephrine;GO:0001997//positive regulation of the force of heart contraction by epinephrine-n…
ENSBTAG00000018520	27	11	8	1	5	3	0.12	0.05	0.04	0	0.03	0.01	0.07	0.0133333	-2.39232	0.0201472	0.286012	SCN1A	sodium voltage-gated channel alpha subunit 1 [Source:VGNC Symbol;Acc:VGNC:34345]	Organismal Systems	Nervous system	ko04728//Dopaminergic synapse	K04833	GO:0001518//voltage-gated sodium channel complex;GO:0005654//nucleoplasm;GO:0005886//plasma membrane;GO:0014704//intercalated disc;GO:0016020//membrane;GO:0016021//integral component of membrane;GO:0016604//nuclear body;GO:0030018//Z disc;GO:0030315//T-tubule;GO:0030424//axon;GO:0033268//node of Ranvier;GO:0034706//sodium channel complex;GO:0043025//neuronal cell body;GO:0043194//axon initial seg…	GO:0005216//ion channel activity;GO:0005244//voltage-gated ion channel activity;GO:0005245//voltage-gated calcium channel activity;GO:0005248//voltage-gated sodium channel activity;GO:0005261//cation channel activity;GO:0005272//sodium channel activity;GO:0008331//high voltage-gated calcium channel activity	GO:0001508//action potential;GO:0006811//ion transport;GO:0006814//sodium ion transport;GO:0006816//calcium ion transport;GO:0007628//adult walking behavior;GO:0019227//neuronal action potential propagation;GO:0019228//neuronal action potential;GO:0034220//ion transmembrane transport;GO:0034765//regulation of ion transmembrane transport;GO:0035725//sodium ion transmembrane transport;GO:0042391//r…
ENSBTAG00000011238	76	26	32	119	90	51	1.82	0.73	0.87	3.4	2.45	1.54	1.14	2.46333	1.11158	0.0201517	0.286012	CD48	CD48 molecule [Source:VGNC Symbol;Acc:VGNC:27036]	Organismal Systems	Immune system	ko04650//Natural killer cell mediated cytotoxicity	K06479	GO:0009897//external side of plasma membrane;GO:0016020//membrane;GO:0016021//integral component of membrane;GO:0045121//membrane raft	GO:0003823//antigen binding;GO:0038023//signaling receptor activity	GO:0002819//regulation of adaptive immune response;GO:0042110//T cell activation
ENSBTAG00000034693	42	45	44	26	19	8	0.26	0.33	0.31	0.2	0.14	0.06	0.3	0.133333	-1.16993	0.0202798	0.286452	SYT1	synaptotagmin 1 [Source:VGNC Symbol;Acc:VGNC:35535]	Organismal Systems	Nervous system	ko04721//Synaptic vesicle cycle	K15290	GO:0005737//cytoplasm;GO:0005794//Golgi apparatus;GO:0005886//plasma membrane;GO:0008021//synaptic vesicle;GO:0016020//membrane;GO:0016021//integral component of membrane;GO:0030054//cell junction;GO:0030136//clathrin-coated vesicle;GO:0030141//secretory granule;GO:0030424//axon;GO:0030658//transport vesicle membrane;GO:0030672//synaptic vesicle membrane;GO:0031045//dense core granule;GO:0031410/…	GO:0000149//SNARE binding;GO:0001786//phosphatidylserine binding;GO:0005509//calcium ion binding;GO:0005516//calmodulin binding;GO:0005544//calcium-dependent phospholipid binding;GO:0017075//syntaxin-1 binding;GO:0019905//syntaxin binding;GO:0030276//clathrin binding;GO:0046872//metal ion binding;GO:0048306//calcium-dependent protein binding;GO:0050750//low-density lipoprotein particle receptor b…	GO:0007269//neurotransmitter secretion;GO:0014059//regulation of dopamine secretion;GO:0016079//synaptic vesicle exocytosis;GO:0016192//vesicle-mediated transport;GO:0017156//calcium ion regulated exocytosis;GO:0017158//regulation of calcium ion-dependent exocytosis;GO:0030154//cell differentiation;GO:0048488//synaptic vesicle endocytosis;GO:0048791//calcium ion-regulated exocytosis of neurotrans…
ENSBTAG00000012984	27	18	32	7	9	11	0.41	0.32	0.55	0.13	0.16	0.21	0.426667	0.166667	-1.35614	0.0206436	0.289129	ttc39b	XP_024854517.1 gem-associated protein 6 isoform X1 [Bos taurus]	-	-	-	-	-	GO:0005515//protein binding	GO:0010874//regulation of cholesterol efflux;GO:0010887//negative regulation of cholesterol storage;GO:0042632//cholesterol homeostasis;GO:0090181//regulation of cholesterol metabolic process
ENSBTAG00000008605	11	33	20	68	18	78	0.02	0.08	0.05	0.16	0.04	0.2	0.05	0.133333	1.41504	0.0208	0.290171	DNAH2	dynein axonemal heavy chain 2 [Source:VGNC Symbol;Acc:VGNC:28125]	Human Diseases	Neurodegenerative diseases	ko05016//Huntington disease	K10408	GO:0005737//cytoplasm;GO:0005856//cytoskeleton;GO:0005874//microtubule;GO:0005929//cilium;GO:0005930//axoneme;GO:0030286//dynein complex;GO:0031514//motile cilium;GO:0036126//sperm flagellum;GO:0036156//inner dynein arm;GO:0042995//cell projection	GO:0000166//nucleotide binding;GO:0005524//ATP binding;GO:0008569//ATP-dependent microtubule motor activity, minus-end-directed;GO:0045505//dynein intermediate chain binding;GO:0051959//dynein light intermediate chain binding	GO:0007018//microtubule-based movement;GO:0036159//inner dynein arm assembly;GO:0060285//cilium-dependent cell motility
ENSBTAG00000007969	2156	185	934	4383	2686	4842	48.93	4.91	24	119.26	69.46	139.07	25.9467	109.263	2.07419	0.0214198	0.293706	CIDEC	cell death inducing DFFA like effector c [Source:VGNC Symbol;Acc:VGNC:27365]	-	-	-	-	GO:0005829//cytosol	-	GO:0006915//apoptotic process;GO:0034389//lipid droplet organization;GO:0042981//regulation of apoptotic process;GO:0097194//execution phase of apoptosis
ENSBTAG00000014291	36	9	28	39	74	46	0.46	0.14	0.41	0.6	1.09	0.75	0.336667	0.813333	1.27253	0.0216639	0.295858	WNT2B	Wnt family member 2B [Source:VGNC Symbol;Acc:VGNC:36958]	Human Diseases;Human Diseases;Human Diseases;Human Diseases;Environmental Information Processing;Human Diseases;Environmental Information Processing;Environmental Information Processing;Human Diseases;Human Diseases;Human Diseases;Cellular Processes;Organismal Systems;Human Diseases	Cancers;Neurodegenerative diseases;Infectious diseases;Cancers;Signal transduction;Cancers;Signal transduction;Signal transduction;Endocrine and metabolic diseases;Cancers;Cancers;Cellular community - eukaryotes;Endocrine system;Cancers	ko05200//Pathways in cancer;ko05010//Alzheimer disease;ko05165//Human papillomavirus infection;ko05205//Proteoglycans in cancer;ko04150//mTOR signaling pathway;ko05225//Hepatocellular carcinoma;ko04310//Wnt signaling pathway;ko04390//Hippo signaling pathway;ko04934//Cushing syndrome;ko05226//Gastric cancer;ko05224//Breast cancer;ko04550//Signaling pathways regulating pluripotency of stem cells;ko…	K00182;K00182;K00182;K00182;K00182;K00182;K00182;K00182;K00182;K00182;K00182;K00182;K00182;K00182	GO:0005576//extracellular region;GO:0005615//extracellular space;GO:0043231//intracellular membrane-bounded organelle	GO:0005102//signaling receptor binding;GO:0005109//frizzled binding;GO:0005125//cytokine activity	GO:0002062//chondrocyte differentiation;GO:0007275//multicellular organism development;GO:0008584//male gonad development;GO:0009267//cellular response to starvation;GO:0009987//cellular process;GO:0016055//Wnt signaling pathway;GO:0021871//forebrain regionalization;GO:0030182//neuron differentiation;GO:0045165//cell fate commitment;GO:0060070//canonical Wnt signaling pathway;GO:0060492//lung ind…
ENSBTAG00000003078	1	0	0	0	25	1	0.01	0	0	0	0.25	0.01	0.00333333	0.0866667	4.70044	0.0216924	0.295878	COL10A1	collagen type X alpha 1 chain [Source:VGNC Symbol;Acc:VGNC:27553]	Organismal Systems	Digestive system	ko04974//Protein digestion and absorption	K19479	GO:0005576//extracellular region;GO:0005615//extracellular space;GO:0031012//extracellular matrix	GO:0005201//extracellular matrix structural constituent;GO:0005515//protein binding	GO:0030198//extracellular matrix organization
ENSBTAG00000005576	27	25	21	47	33	57	0.53	0.57	0.47	1.1	0.74	1.41	0.523333	1.08333	1.04968	0.0222191	0.299223	CLEC11A	C-type lectin domain containing 11A [Source:VGNC Symbol;Acc:VGNC:27422]	-	-	-	-	GO:0005576//extracellular region;GO:0005615//extracellular space	GO:0008083//growth factor activity;GO:0030246//carbohydrate binding	GO:0001503//ossification;GO:0007165//signal transduction;GO:0008284//positive regulation of cell proliferation
ENSBTAG00000052731	67	25	46	116	74	62	0.97	0.39	0.72	1.96	1.21	1.13	0.693333	1.43333	1.04775	0.0223074	0.299826	GASK1A	golgi associated kinase 1A [Source:VGNC Symbol;Acc:VGNC:106751]	-	-	-	-	GO:0005576//extracellular region;GO:0005783//endoplasmic reticulum;GO:0005794//Golgi apparatus;GO:0016020//membrane;GO:0043231//intracellular membrane-bounded organelle	-	-
ENSBTAG00000014162	59	28	81	69	120	128	1.04	0.61	1.66	1.48	2.45	2.98	1.10333	2.30333	1.06185	0.0224251	0.300307	ACKR2	atypical chemokine receptor 2 [Source:VGNC Symbol;Acc:VGNC:25540]	-	-	-	-	GO:0005654//nucleoplasm;GO:0005829//cytosol;GO:0005884//actin filament;GO:0005886//plasma membrane;GO:0005887//integral component of plasma membrane;GO:0009897//external side of plasma membrane;GO:0016020//membrane;GO:0016021//integral component of membrane;GO:0031965//nuclear membrane;GO:0043231//intracellular membrane-bounded organelle	GO:0004930//G protein-coupled receptor activity;GO:0004950//chemokine receptor activity;GO:0005044//scavenger receptor activity;GO:0016493//C-C chemokine receptor activity;GO:0019957//C-C chemokine binding	GO:0006897//endocytosis;GO:0006935//chemotaxis;GO:0006954//inflammatory response;GO:0006955//immune response;GO:0007165//signal transduction;GO:0007186//G protein-coupled receptor signaling pathway;GO:0007204//positive regulation of cytosolic calcium ion concentration;GO:0019722//calcium-mediated signaling;GO:0060326//cell chemotaxis;GO:0070098//chemokine-mediated signaling pathway
ENSBTAG00000010166	3	49	5	1	6	0	0.08	1.35	0.12	0.03	0.16	0	0.516667	0.0633333	-3.0282	0.022576	0.300819	MIC2	CD99 molecule [Source:NCBI gene (formerly Entrezgene);Acc:104976701]	Human Diseases	Infectious diseases	ko05167//Kaposi sarcoma-associated herpesvirus infection	K07985	GO:0005615//extracellular space;GO:0009897//external side of plasma membrane;GO:0016020//membrane;GO:0016021//integral component of membrane	-	-
ENSBTAG00000021568	30	9	17	46	27	49	0.26	0.09	0.17	0.49	0.27	0.55	0.173333	0.436667	1.33298	0.0227424	0.301521	VWCE	von Willebrand factor C and EGF domains [Source:VGNC Symbol;Acc:VGNC:36859]	-	-	-	-	GO:0005737//cytoplasm	GO:0005509//calcium ion binding;GO:0005515//protein binding	GO:0098586//cellular response to virus
ENSBTAG00000020127	4	2	0	4	31	4	0.04	0.02	0	0.05	0.37	0.05	0.02	0.156667	2.96963	0.023312	0.305183	TKTL1	transketolase like 1 [Source:VGNC Symbol;Acc:VGNC:35885]	Metabolism;Metabolism;Metabolism;Metabolism	Global and overview maps;Global and overview maps;Global and overview maps;Carbohydrate metabolism	ko01100//Metabolic pathways;ko01200//Carbon metabolism;ko01230//Biosynthesis of amino acids;ko00030//Pentose phosphate pathway	K00615;K00615;K00615;K00615	GO:0005634//nucleus;GO:0005737//cytoplasm;GO:0005829//cytosol	GO:0003824//catalytic activity;GO:0004802//transketolase activity;GO:0016740//transferase activity;GO:0030976//thiamine pyrophosphate binding;GO:0046872//metal ion binding	-
ENSBTAG00000014470	11	0	7	47	4	29	0.09	0	0.07	0.46	0.04	0.3	0.0533333	0.266667	2.32193	0.0241086	0.309387	ALDH1L1	aldehyde dehydrogenase 1 family member L1 [Source:VGNC Symbol;Acc:VGNC:25811]	Metabolism	Metabolism of cofactors and vitamins	ko00670//One carbon pool by folate	K00289	GO:0005737//cytoplasm;GO:0005829//cytosol	GO:0003824//catalytic activity;GO:0004029//aldehyde dehydrogenase (NAD) activity;GO:0016155//formyltetrahydrofolate dehydrogenase activity;GO:0016491//oxidoreductase activity;GO:0016620//oxidoreductase activity, acting on the aldehyde or oxo group of donors, NAD or NADP as acceptor;GO:0016742//hydroxymethyl-, formyl- and related transferase activity	GO:0006730//one-carbon metabolic process;GO:0009058//biosynthetic process;GO:0009258//10-formyltetrahydrofolate catabolic process;GO:0071704//organic substance metabolic process
ENSBTAG00000007450	612	130	266	876	421	489	6.42	1.6	3.17	11.02	5.03	6.48	3.73	7.51	1.00964	0.0244472	0.311344	C2	complement C2 [Source:VGNC Symbol;Acc:VGNC:53959]	Human Diseases;Human Diseases;Organismal Systems;Human Diseases	Immune diseases;Infectious diseases;Immune system;Infectious diseases	ko05322//Systemic lupus erythematosus;ko05150//Staphylococcus aureus infection;ko04610//Complement and coagulation cascades;ko05133//Pertussis	K01332;K01332;K01332;K01332	GO:0005576//extracellular region	GO:0004252//serine-type endopeptidase activity;GO:0008233//peptidase activity;GO:0008236//serine-type peptidase activity;GO:0016787//hydrolase activity;GO:0046872//metal ion binding	GO:0002376//immune system process;GO:0006508//proteolysis;GO:0006956//complement activation;GO:0006958//complement activation, classical pathway;GO:0045087//innate immune response;GO:2000427//positive regulation of apoptotic cell clearance
ENSBTAG00000015708	26	8	19	61	41	21	0.36	0.13	0.3	1.01	0.64	0.37	0.263333	0.673333	1.35443	0.0250694	0.315018	CXCR6	C-X-C motif chemokine receptor 6 [Source:VGNC Symbol;Acc:VGNC:27858]	Environmental Information Processing;Organismal Systems	Signaling molecules and interaction;Immune system	ko04060//Cytokine-cytokine receptor interaction;ko04062//Chemokine signaling pathway	K04191;K04191	GO:0005886//plasma membrane;GO:0009897//external side of plasma membrane;GO:0016020//membrane;GO:0016021//integral component of membrane	GO:0004930//G protein-coupled receptor activity;GO:0004950//chemokine receptor activity;GO:0015026//coreceptor activity;GO:0016493//C-C chemokine receptor activity;GO:0016494//C-X-C chemokine receptor activity;GO:0019957//C-C chemokine binding	GO:0006935//chemotaxis;GO:0006954//inflammatory response;GO:0006955//immune response;GO:0007165//signal transduction;GO:0007186//G protein-coupled receptor signaling pathway;GO:0007204//positive regulation of cytosolic calcium ion concentration;GO:0019722//calcium-mediated signaling;GO:0060326//cell chemotaxis;GO:0070098//chemokine-mediated signaling pathway
ENSBTAG00000005756	16	18	17	33	44	27	0.38	0.5	0.46	0.94	1.2	0.82	0.446667	0.986667	1.14336	0.0251063	0.315119	ZDHHC24	zinc finger DHHC-type containing 24 [Source:VGNC Symbol;Acc:VGNC:37140]	-	-	-	-	GO:0005783//endoplasmic reticulum;GO:0005794//Golgi apparatus;GO:0016020//membrane;GO:0016021//integral component of membrane	GO:0016409//palmitoyltransferase activity;GO:0016740//transferase activity;GO:0016746//transferase activity, transferring acyl groups;GO:0019706//protein-cysteine S-palmitoyltransferase activity	GO:0006612//protein targeting to membrane;GO:0018230//peptidyl-L-cysteine S-palmitoylation
ENSBTAG00000012116	1	0	0	0	7	14	0.01	0	0	0	0.08	0.18	0.00333333	0.0866667	4.70044	0.0254586	0.317559	HNF4A	hepatocyte nuclear factor 4 alpha [Source:VGNC Symbol;Acc:VGNC:29891]	Environmental Information Processing;Human Diseases	Signal transduction;Endocrine and metabolic diseases	ko04152//AMPK signaling pathway;ko04950//Maturity onset diabetes of the young	K07292;K07292	GO:0005634//nucleus;GO:0005654//nucleoplasm;GO:0005737//cytoplasm	GO:0000976//transcription regulatory region sequence-specific DNA binding;GO:0000978//RNA polymerase II proximal promoter sequence-specific DNA binding;GO:0000981//DNA-binding transcription factor activity, RNA polymerase II-specific;GO:0001228//DNA-binding transcription activator activity, RNA polymerase II-specific;GO:0003677//DNA binding;GO:0003682//chromatin binding;GO:0003700//DNA-binding tr…	GO:0003323//type B pancreatic cell development;GO:0006355//regulation of transcription, DNA-templated;GO:0006357//regulation of transcription by RNA polymerase II;GO:0006591//ornithine metabolic process;GO:0006629//lipid metabolic process;GO:0006805//xenobiotic metabolic process;GO:0007548//sex differentiation;GO:0007596//blood coagulation;GO:0008285//negative regulation of cell proliferation;GO:…
ENSBTAG00000049618	3	5	5	0	0	0	0.07	0.14	0.13	0	0	0	0.113333	0.001	-6.82443	0.0255966	0.319047	SHISA6	DAA18767.1 TPA: shisa homolog 6, partial [Bos taurus]	-	-	-	-	GO:0014069//postsynaptic density;GO:0016020//membrane;GO:0016021//integral component of membrane;GO:0032281//AMPA glutamate receptor complex;GO:0032591//dendritic spine membrane;GO:0045211//postsynaptic membrane	-	GO:0048172//regulation of short-term neuronal synaptic plasticity;GO:2000311//regulation of AMPA receptor activity
ENSBTAG00000040521	26	19	20	44	46	32	0.34	0.29	0.3	0.7	0.69	0.54	0.31	0.643333	1.0533	0.0256838	0.319896	SAMD14	sterile alpha motif domain containing 14 [Source:VGNC Symbol;Acc:VGNC:34269]	-	-	-	-	GO:0005737//cytoplasm;GO:0014069//postsynaptic density;GO:0015629//actin cytoskeleton;GO:0030425//dendrite	GO:0005515//protein binding;GO:0051015//actin filament binding	GO:0007015//actin filament organization;GO:0019722//calcium-mediated signaling;GO:0031175//neuron projection development
ENSBTAG00000012016	10	10	11	27	20	25	0.06	0.07	0.1	0.2	0.14	0.27	0.0766667	0.203333	1.40718	0.0258974	0.321852	LMTK3	lemur tyrosine kinase 3 [Source:VGNC Symbol;Acc:VGNC:30942]	-	-	-	-	GO:0016020//membrane;GO:0016021//integral component of membrane	GO:0000166//nucleotide binding;GO:0004672//protein kinase activity;GO:0005524//ATP binding	GO:0006468//protein phosphorylation
ENSBTAG00000004772	13	11	4	34	17	21	0.5	0.5	0.17	1.57	0.75	1.02	0.39	1.11333	1.51334	0.0261178	0.323194	THEM4	thioesterase superfamily member 4 [Source:VGNC Symbol;Acc:VGNC:35833]	Environmental Information Processing;Metabolism	Signal transduction;Lipid metabolism	ko04151//PI3K-Akt signaling pathway;ko00062//Fatty acid elongation	K16339;K16339	GO:0005739//mitochondrion;GO:0005829//cytosol	GO:0016290//palmitoyl-CoA hydrolase activity	GO:0006631//fatty acid metabolic process;GO:0043491//protein kinase B signaling;GO:1902108//regulation of mitochondrial membrane permeability involved in apoptotic process
ENSBTAG00000008832	43	50	46	164	61	48	0.77	1.04	0.93	3.49	1.24	1.08	0.913333	1.93667	1.08436	0.0267827	0.326641	CCL1	C-C motif chemokine ligand 1 [Source:VGNC Symbol;Acc:VGNC:26943]	Environmental Information Processing;Organismal Systems;Environmental Information Processing	Signaling molecules and interaction;Immune system;Signaling molecules and interaction	ko04060//Cytokine-cytokine receptor interaction;ko04062//Chemokine signaling pathway;ko04061//Viral protein interaction with cytokine and cytokine receptor	K05514;K05514;K05514	GO:0005576//extracellular region;GO:0005615//extracellular space	GO:0005125//cytokine activity;GO:0008009//chemokine activity;GO:0048020//CCR chemokine receptor binding	GO:0002548//monocyte chemotaxis;GO:0006954//inflammatory response;GO:0006955//immune response;GO:0007186//G protein-coupled receptor signaling pathway;GO:0030593//neutrophil chemotaxis;GO:0043547//positive regulation of GTPase activity;GO:0048245//eosinophil chemotaxis;GO:0048247//lymphocyte chemotaxis;GO:0070098//chemokine-mediated signaling pathway;GO:0070374//positive regulation of ERK1 and ER…
ENSBTAG00000048666	30	24	9	59	33	38	1.94	1.8	0.67	4.62	2.47	3.16	1.47	3.41667	1.21677	0.0268047	0.326675	H3C7	H3 clustered histone 7 [Source:VGNC Symbol;Acc:VGNC:83572]	Human Diseases;Human Diseases;Human Diseases;Human Diseases	Immune diseases;Cancers;Infectious diseases;Substance dependence	ko05322//Systemic lupus erythematosus;ko05202//Transcriptional misregulation in cancers;ko05131//Shigellosis;ko05034//Alcoholism	K11253;K11253;K11253;K11253	GO:0000786//nucleosome;GO:0005634//nucleus;GO:0005694//chromosome	GO:0003677//DNA binding;GO:0005515//protein binding;GO:0046982//protein heterodimerization activity	-
ENSBTAG00000001936	416	46	229	642	505	1088	4.33	0.61	2.73	7.99	5.99	14.27	2.55667	9.41667	1.88095	0.0271317	0.328072	PCK1	phosphoenolpyruvate carboxykinase 1 [Source:VGNC Symbol;Acc:VGNC:32631]	Metabolism;Environmental Information Processing;Organismal Systems;Environmental Information Processing;Environmental Information Processing;Human Diseases;Organismal Systems;Organismal Systems;Organismal Systems;Metabolism;Metabolism;Metabolism;Organismal Systems	Global and overview maps;Signal transduction;Endocrine system;Signal transduction;Signal transduction;Endocrine and metabolic diseases;Endocrine system;Endocrine system;Endocrine system;Carbohydrate metabolism;Carbohydrate metabolism;Carbohydrate metabolism;Excretory system	ko01100//Metabolic pathways;ko04151//PI3K-Akt signaling pathway;ko04910//Insulin signaling pathway;ko04068//FoxO signaling pathway;ko04152//AMPK signaling pathway;ko04931//Insulin resistance;ko04922//Glucagon signaling pathway;ko03320//PPAR signaling pathway;ko04920//Adipocytokine signaling pathway;ko00010//Glycolysis / Gluconeogenesis;ko00620//Pyruvate metabolism;ko00020//Citrate cycle (TCA cycl…	K01596;K01596;K01596;K01596;K01596;K01596;K01596;K01596;K01596;K01596;K01596;K01596;K01596	GO:0005783//endoplasmic reticulum;GO:0005829//cytosol	GO:0000166//nucleotide binding;GO:0000287//magnesium ion binding;GO:0004611//phosphoenolpyruvate carboxykinase activity;GO:0004613//phosphoenolpyruvate carboxykinase (GTP) activity;GO:0005525//GTP binding;GO:0016829//lyase activity;GO:0016831//carboxy-lyase activity;GO:0017076//purine nucleotide binding;GO:0030145//manganese ion binding;GO:0031406//carboxylic acid binding;GO:0046872//metal ion bi…	GO:0006006//glucose metabolic process;GO:0006094//gluconeogenesis;GO:0006107//oxaloacetate metabolic process;GO:0006629//lipid metabolic process;GO:0009617//response to bacterium;GO:0018105//peptidyl-serine phosphorylation;GO:0032868//response to insulin;GO:0032869//cellular response to insulin stimulus;GO:0043382//positive regulation of memory T cell differentiation;GO:0046327//glycerol biosynth…
ENSBTAG00000013147	13	4	14	33	24	21	0.09	0.03	0.11	0.27	0.19	0.18	0.0766667	0.213333	1.47644	0.0271947	0.32821	NEFH	neurofilament heavy chain [Source:VGNC Symbol;Acc:VGNC:31985]	Human Diseases	Neurodegenerative diseases	ko05014//Amyotrophic lateral sclerosis (ALS)	K04574	GO:0000786//nucleosome;GO:0005882//intermediate filament;GO:0005883//neurofilament	GO:0003677//DNA binding	GO:0006334//nucleosome assembly;GO:0061564//axon development
ENSBTAG00000004739	3	1	3	11	13	7	0.03	0.01	0.03	0.13	0.14	0.09	0.0233333	0.12	2.36257	0.0279545	0.333731	SLC18A2	solute carrier family 18 member A2 [Source:VGNC Symbol;Acc:VGNC:34706]	Human Diseases;Human Diseases;Organismal Systems;Organismal Systems;Organismal Systems;Human Diseases;Human Diseases	Substance dependence;Neurodegenerative diseases;Nervous system;Nervous system;Nervous system;Substance dependence;Substance dependence	ko05034//Alcoholism;ko05012//Parkinson disease;ko04728//Dopaminergic synapse;ko04726//Serotonergic synapse;ko04721//Synaptic vesicle cycle;ko05031//Amphetamine addiction;ko05030//Cocaine addiction	K08155;K08155;K08155;K08155;K08155;K08155;K08155	GO:0005813//centrosome;GO:0016020//membrane;GO:0016021//integral component of membrane;GO:0030659//cytoplasmic vesicle membrane;GO:0030672//synaptic vesicle membrane;GO:0042583//chromaffin granule;GO:0043195//terminal bouton;GO:0043231//intracellular membrane-bounded organelle;GO:0098691//dopaminergic synapse	GO:0005335//serotonin:sodium symporter activity;GO:0022857//transmembrane transporter activity;GO:0042910//xenobiotic transmembrane transporter activity;GO:0097159//organic cyclic compound binding	GO:0001975//response to amphetamine;GO:0006836//neurotransmitter transport;GO:0007626//locomotory behavior;GO:0009636//response to toxic substance;GO:0009791//post-embryonic development;GO:0015842//aminergic neurotransmitter loading into synaptic vesicle;GO:0035864//response to potassium ion;GO:0042908//xenobiotic transport;GO:0051610//serotonin uptake;GO:0055085//transmembrane transport;GO:00987…
ENSBTAG00000012798	3	0	1	13	22	0	0.02	0	0.01	0.13	0.2	0	0.01	0.11	3.45943	0.028234	0.33482	KCNH8	potassium voltage-gated channel subfamily H member 8 [Source:VGNC Symbol;Acc:VGNC:55057]	-	-	-	-	GO:0005886//plasma membrane;GO:0005887//integral component of plasma membrane;GO:0016020//membrane;GO:0016021//integral component of membrane	GO:0005216//ion channel activity;GO:0005244//voltage-gated ion channel activity;GO:0005249//voltage-gated potassium channel activity;GO:0005267//potassium channel activity	GO:0006811//ion transport;GO:0006813//potassium ion transport;GO:0034765//regulation of ion transmembrane transport;GO:0042391//regulation of membrane potential;GO:0055085//transmembrane transport;GO:0071805//potassium ion transmembrane transport
ENSBTAG00000046677	8	24	17	31	35	42	0.12	0.42	0.29	0.56	0.6	0.8	0.276667	0.653333	1.23967	0.0289898	0.338877	RTN4R	reticulon 4 receptor [Source:VGNC Symbol;Acc:VGNC:34206]	-	-	-	-	GO:0005783//endoplasmic reticulum;GO:0005886//plasma membrane;GO:0005887//integral component of plasma membrane;GO:0009986//cell surface;GO:0030426//growth cone;GO:0031362//anchored component of external side of plasma membrane;GO:0043005//neuron projection;GO:0043025//neuronal cell body;GO:0043198//dendritic shaft;GO:0044295//axonal growth cone	GO:0005515//protein binding;GO:0008201//heparin binding;GO:0035374//chondroitin sulfate binding;GO:0038131//neuregulin receptor activity;GO:0048495//Roundabout binding;GO:1905573//ganglioside GM1 binding;GO:1905576//ganglioside GT1b binding	GO:0007409//axonogenesis;GO:0007411//axon guidance;GO:0010977//negative regulation of neuron projection development;GO:0022038//corpus callosum development;GO:0023041//neuronal signal transduction;GO:0030517//negative regulation of axon extension;GO:0035025//positive regulation of Rho protein signal transduction;GO:0043547//positive regulation of GTPase activity;GO:0048681//negative regulation of…
ENSBTAG00000021684	11	7	5	2	0	0	0.31	0.23	0.16	0.07	0	0	0.233333	0.0233333	-3.32193	0.0290027	0.338877	TCEANC	XP_024844444.1 transcription elongation factor A N-terminal and central domain-containing protein-like [Bos taurus]	-	-	-	-	GO:0005634//nucleus	-	GO:0006351//transcription, DNA-templated
ENSBTAG00000047302	0	1	0	5	1	11	0	0.02	0	0.12	0.02	0.28	0.00666667	0.14	4.39232	0.0291449	0.339837	Lbp	XP_010810006.1 lipopolysaccharide-binding protein isoform X1 [Bos taurus]	Human Diseases;Environmental Information Processing;Organismal Systems	Infectious diseases;Signal transduction;Immune system	ko05152//Tuberculosis;ko04064//NF-kappa B signaling pathway;ko04620//Toll-like receptor signaling pathway	K05399;K05399;K05399	GO:0005615//extracellular space	GO:0001530//lipopolysaccharide binding;GO:0008289//lipid binding	GO:0002281//macrophage activation involved in immune response;GO:0006953//acute-phase response;GO:0031663//lipopolysaccharide-mediated signaling pathway;GO:0043032//positive regulation of macrophage activation;GO:0045087//innate immune response;GO:0050829//defense response to Gram-negative bacterium;GO:0050830//defense response to Gram-positive bacterium
ENSBTAG00000019567	40	13	28	64	68	31	0.4	0.16	0.32	0.77	0.78	0.39	0.293333	0.646667	1.14048	0.0292491	0.340609	IL21R	interleukin 21 receptor [Source:VGNC Symbol;Acc:VGNC:30142]	Environmental Information Processing;Environmental Information Processing;Organismal Systems;Human Diseases	Signaling molecules and interaction;Signal transduction;Immune system;Immune diseases	ko04060//Cytokine-cytokine receptor interaction;ko04630//Jak-STAT signaling pathway;ko04659//Th17 cell differentiation;ko05321//Inflammatiory bowel disease (IBD)	K05075;K05075;K05075;K05075	GO:0016020//membrane;GO:0016021//integral component of membrane	GO:0004888//transmembrane signaling receptor activity;GO:0004896//cytokine receptor activity;GO:0005515//protein binding	GO:0019221//cytokine-mediated signaling pathway
ENSBTAG00000007946	4	0	2	15	1	22	0.04	0	0.02	0.18	0.01	0.28	0.02	0.156667	2.96963	0.0292636	0.340609	PIPOX	pipecolic acid and sarcosine oxidase [Source:VGNC Symbol;Acc:VGNC:32914]	Metabolism;Cellular Processes;Metabolism;Metabolism	Global and overview maps;Transport and catabolism;Amino acid metabolism;Amino acid metabolism	ko01100//Metabolic pathways;ko04146//Peroxisome;ko00310//Lysine degradation;ko00260//Glycine, serine and threonine metabolism	K00306;K00306;K00306;K00306	GO:0005777//peroxisome	GO:0008115//sarcosine oxidase activity;GO:0016491//oxidoreductase activity;GO:0050031//L-pipecolate oxidase activity	GO:0033514//L-lysine catabolic process to acetyl-CoA via L-pipecolate;GO:0046653//tetrahydrofolate metabolic process
ENSBTAG00000011101	30	121	40	18	23	35	0.12	0.58	0.19	0.09	0.11	0.18	0.296667	0.126667	-1.22781	0.0293314	0.340609	EML6	EMAP like 6 [Source:VGNC Symbol;Acc:VGNC:28480]	-	-	-	-	GO:0005856//cytoskeleton	GO:0005515//protein binding;GO:0008017//microtubule binding	-
ENSBTAG00000013469	15	8	14	32	19	32	0.08	0.04	0.08	0.16	0.1	0.17	0.0666667	0.143333	1.10434	0.0294424	0.340965	SRCIN1	SRC kinase signaling inhibitor 1 [Source:VGNC Symbol;Acc:VGNC:35270]	-	-	-	-	GO:0005737//cytoplasm;GO:0014069//postsynaptic density;GO:0015629//actin cytoskeleton	GO:0019901//protein kinase binding	GO:0030334//regulation of cell migration;GO:0034446//substrate adhesion-dependent cell spreading;GO:0061001//regulation of dendritic spine morphogenesis;GO:0061098//positive regulation of protein tyrosine kinase activity;GO:0061099//negative regulation of protein tyrosine kinase activity
ENSBTAG00000038366	0	0	0	3	2	7	0	0	0	0.06	0.04	0.14	0.001	0.08	6.32193	0.029566	0.341931	CD1B5	T-cell surface glycoprotein CD1b-1-like [Source:NCBI gene (formerly Entrezgene);Acc:521663]	Cellular Processes;Human Diseases;Organismal Systems	Cellular community - eukaryotes;Infectious diseases;Immune system	ko04530//Tight junction;ko05146//Amoebiasis;ko04640//Hematopoietic cell lineage	K06448;K06448;K06448	GO:0005615//extracellular space;GO:0009897//external side of plasma membrane;GO:0016020//membrane;GO:0016021//integral component of membrane	GO:0030883//endogenous lipid antigen binding;GO:0030884//exogenous lipid antigen binding;GO:0071723//lipopeptide binding	GO:0001916//positive regulation of T cell mediated cytotoxicity;GO:0048006//antigen processing and presentation, endogenous lipid antigen via MHC class Ib;GO:0048007//antigen processing and presentation, exogenous lipid antigen via MHC class Ib
ENSBTAG00000007353	6	2	1	18	8	10	0.08	0.03	0.01	0.28	0.12	0.17	0.04	0.19	2.24793	0.0310041	0.350281	DLX4	distal-less homeobox 4 [Source:VGNC Symbol;Acc:VGNC:28100]	-	-	-	-	GO:0005634//nucleus;GO:0005654//nucleoplasm	GO:0000978//RNA polymerase II proximal promoter sequence-specific DNA binding;GO:0000981//DNA-binding transcription factor activity, RNA polymerase II-specific;GO:0001227//DNA-binding transcription repressor activity, RNA polymerase II-specific;GO:0003677//DNA binding;GO:0043565//sequence-specific DNA binding;GO:1990837//sequence-specific double-stranded DNA binding	GO:0000122//negative regulation of transcription by RNA polymerase II;GO:0006355//regulation of transcription, DNA-templated;GO:0006357//regulation of transcription by RNA polymerase II;GO:0030154//cell differentiation
ENSBTAG00000018016	65	24	47	48	94	104	3.06	1.32	2.51	2.71	5.04	6.19	2.29667	4.64667	1.01665	0.0312645	0.35199	NUPR1	nuclear protein 1, transcriptional regulator [Source:VGNC Symbol;Acc:VGNC:32369]	Human Diseases	Cancers	ko05202//Transcriptional misregulation in cancers	K15626	GO:0005634//nucleus;GO:0005654//nucleoplasm;GO:0005737//cytoplasm;GO:0032993//protein-DNA complex;GO:0045171//intercellular bridge;GO:0048471//perinuclear region of cytoplasm	GO:0003677//DNA binding;GO:0003682//chromatin binding;GO:0003713//transcription coactivator activity;GO:0010698//acetyltransferase activator activity	GO:0002526//acute inflammatory response;GO:0006473//protein acetylation;GO:0008285//negative regulation of cell proliferation;GO:0008584//male gonad development;GO:0009636//response to toxic substance;GO:0010507//negative regulation of autophagy;GO:0010667//negative regulation of cardiac muscle cell apoptotic process;GO:0031401//positive regulation of protein modification process;GO:0035914//skel…
ENSBTAG00000037526	3782	258	1911	8454	5393	7480	35.35	10.78	77.48	362.11	219.71	338.28	41.2033	306.7	2.896	0.0316049	0.353513	FABP4	fatty acid binding protein 4, adipocyte [Source:NCBI gene (formerly Entrezgene);Acc:281759]	Organismal Systems;Organismal Systems	Endocrine system;Endocrine system	ko03320//PPAR signaling pathway;ko04923//Regulation of lipolysis in adipocyte	K08753;K08753	GO:0005634//nucleus;GO:0005737//cytoplasm;GO:0005829//cytosol	GO:0005324//long-chain fatty acid transporter activity;GO:0005504//fatty acid binding;GO:0008289//lipid binding;GO:0036041//long-chain fatty acid binding;GO:0051427//hormone receptor binding	GO:0001816//cytokine production;GO:0006469//negative regulation of protein kinase activity;GO:0006631//fatty acid metabolic process;GO:0008284//positive regulation of cell proliferation;GO:0009617//response to bacterium;GO:0010628//positive regulation of gene expression;GO:0010629//negative regulation of gene expression;GO:0015909//long-chain fatty acid transport;GO:0042632//cholesterol homeostas…
ENSBTAG00000049338	55	30	26	23	12	4	1.45	0.93	0.79	0.73	0.37	0.14	1.05667	0.413333	-1.35414	0.0319166	0.355795	L1RE1	AAY53483.1 transposase [Bos taurus]	-	-	-	-	GO:1990904//ribonucleoprotein complex	GO:0003727//single-stranded RNA binding	GO:0032197//transposition, RNA-mediated
ENSBTAG00000000233	186	182	48	17	91	59	5.26	6.01	1.54	0.58	2.93	2.11	4.27	1.87333	-1.18863	0.0325688	0.359409	OR51E1	olfactory receptor family 51 subfamily E member 1 [Source:VGNC Symbol;Acc:VGNC:101074]	Organismal Systems	Sensory system	ko04740//Olfactory transduction	K04257	GO:0005886//plasma membrane;GO:0016020//membrane;GO:0016021//integral component of membrane	GO:0004930//G protein-coupled receptor activity;GO:0004984//olfactory receptor activity	GO:0007165//signal transduction;GO:0007186//G protein-coupled receptor signaling pathway;GO:0007608//sensory perception of smell;GO:0050896//response to stimulus;GO:0050911//detection of chemical stimulus involved in sensory perception of smell
ENSBTAG00000011866	52	21	55	106	42	97	1.24	0.58	1.49	3.03	1.14	2.92	1.10333	2.36333	1.09895	0.0328011	0.359898	PCBD1	pterin-4 alpha-carbinolamine dehydratase 1 [Source:VGNC Symbol;Acc:VGNC:32612]	Metabolism;Metabolism	Global and overview maps;Metabolism of cofactors and vitamins	ko01100//Metabolic pathways;ko00790//Folate biosynthesis	K01724;K01724	GO:0005634//nucleus;GO:0005654//nucleoplasm;GO:0005737//cytoplasm;GO:0005829//cytosol	GO:0004505//phenylalanine 4-monooxygenase activity;GO:0008124//4-alpha-hydroxytetrahydrobiopterin dehydratase activity;GO:0016829//lyase activity;GO:0042802//identical protein binding	GO:0006729//tetrahydrobiopterin biosynthetic process;GO:0019293//tyrosine biosynthetic process, by oxidation of phenylalanine
ENSBTAG00000020826	6	5	4	11	17	16	0.17	0.16	0.14	0.33	0.49	0.51	0.156667	0.443333	1.50069	0.0330721	0.361093	CHIC1	cysteine rich hydrophobic domain 1 [Source:VGNC Symbol;Acc:VGNC:27292]	-	-	-	-	GO:0016020//membrane;GO:0016021//integral component of membrane	-	-
ENSBTAG00000009788	2	6	4	29	1	24	0.04	0.12	0.05	0.41	0.02	0.42	0.07	0.283333	2.01707	0.0331074	0.361115	ACOT1	XP_002691045.4 acyl-coenzyme A thioesterase 1 [Bos taurus]	Metabolism;Organismal Systems;Metabolism;Metabolism	Global and overview maps;Endocrine system;Lipid metabolism;Lipid metabolism	ko01100//Metabolic pathways;ko04913//Ovarian Steroidogenesis;ko00062//Fatty acid elongation;ko01040//Biosynthesis of unsaturated fatty acids	K01068;K01068;K01068;K01068	GO:0005737//cytoplasm	GO:0016790//thiolester hydrolase activity;GO:0047617//acyl-CoA hydrolase activity	GO:0006629//lipid metabolic process;GO:0006631//fatty acid metabolic process;GO:0006637//acyl-CoA metabolic process
ENSBTAG00000054523	1	1	4	7	11	11	0	0.01	0.02	0.04	0.06	0.07	0.01	0.0566667	2.5025	0.0332401	0.361998	CNR1	cannabinoid receptor 1 [Source:VGNC Symbol;Acc:VGNC:27529]	Environmental Information Processing;Organismal Systems;Environmental Information Processing;Organismal Systems	Signaling molecules and interaction;Environmental adaptation;Signal transduction;Nervous system	ko04080//Neuroactive ligand-receptor interaction;ko04714//Thermogenesis;ko04015//Rap1 signaling pathway;ko04723//Retrograde endocannabinoid signaling	K04277;K04277;K04277;K04277	GO:0005739//mitochondrion;GO:0005741//mitochondrial outer membrane;GO:0005886//plasma membrane;GO:0015629//actin cytoskeleton;GO:0016020//membrane;GO:0016021//integral component of membrane;GO:0030424//axon;GO:0030426//growth cone;GO:0032592//integral component of mitochondrial membrane;GO:0042734//presynaptic membrane;GO:0098793//presynapse;GO:0098978//glutamatergic synapse;GO:0098982//GABA-ergi…	GO:0004930//G protein-coupled receptor activity;GO:0004949//cannabinoid receptor activity;GO:0016491//oxidoreductase activity;GO:0042802//identical protein binding;GO:0099635//voltage-gated calcium channel activity involved in positive regulation of presynaptic cytosolic calcium levels	GO:0007165//signal transduction;GO:0007186//G protein-coupled receptor signaling pathway;GO:0007188//adenylate cyclase-modulating G protein-coupled receptor signaling pathway;GO:0007413//axonal fasciculation;GO:0038171//cannabinoid signaling pathway;GO:0042593//glucose homeostasis;GO:0051716//cellular response to stimulus;GO:0098921//retrograde trans-synaptic signaling by endocannabinoid;GO:00995…
ENSBTAG00000045985	24	63	29	13	18	17	0.47	1.45	0.65	0.31	0.4	0.42	0.856667	0.376667	-1.18545	0.0339473	0.364786	--	XP_015313820.2 zinc finger protein 160 isoform X1 [Bos taurus]	Human Diseases	Infectious diseases	ko05168//Herpes simplex infection	K09228	GO:0005634//nucleus	GO:0000978//RNA polymerase II proximal promoter sequence-specific DNA binding;GO:0000981//DNA-binding transcription factor activity, RNA polymerase II-specific	GO:0006357//regulation of transcription by RNA polymerase II
ENSBTAG00000007275	20	2	3	48	12	20	0.35	0.05	0.07	1.01	0.24	0.52	0.156667	0.59	1.91302	0.0343127	0.366274	TREM2	triggering receptor expressed on myeloid cells 2 [Source:VGNC Symbol;Acc:VGNC:36299]	Organismal Systems	Development	ko04380//Osteoclast differentiation	K14378	GO:0005886//plasma membrane;GO:0005887//integral component of plasma membrane;GO:0016020//membrane;GO:0016021//integral component of membrane;GO:0031226//intrinsic component of plasma membrane;GO:0044853//plasma membrane raft	GO:0001530//lipopolysaccharide binding;GO:0001540//amyloid-beta binding;GO:0001786//phosphatidylserine binding;GO:0004888//transmembrane signaling receptor activity;GO:0005543//phospholipid binding;GO:0008035//high-density lipoprotein particle binding;GO:0008429//phosphatidylethanolamine binding;GO:0019209//kinase activator activity;GO:0030169//low-density lipoprotein particle binding;GO:0034185/…	GO:0001774//microglial cell activation;GO:0001934//positive regulation of protein phosphorylation;GO:0002282//microglial cell activation involved in immune response;GO:0002588//positive regulation of antigen processing and presentation of peptide antigen via MHC class II;GO:0002862//negative regulation of inflammatory response to antigenic stimulus;GO:0002931//response to ischemia;GO:0006910//pha…
ENSBTAG00000038650	3	1	1	14	4	8	0.05	0.02	0.02	0.29	0.08	0.18	0.03	0.183333	2.61143	0.0354718	0.372104	MS4A7	membrane-spanning 4-domains, subfamily A, member 7 [Source:NCBI gene (formerly Entrezgene);Acc:767975]	-	-	-	-	GO:0016020//membrane;GO:0016021//integral component of membrane	-	-
ENSBTAG00000049782	70	17	51	102	58	96	1.4	0.3	1.16	2.45	1.31	2.42	0.953333	2.06	1.11159	0.0357749	0.37324	--	CAA27064.1 unnamed protein product, partial [Bos taurus]	-	-	-	-	GO:0005615//extracellular space	GO:0004867//serine-type endopeptidase inhibitor activity	GO:0010951//negative regulation of endopeptidase activity
ENSBTAG00000009812	0	1	0	4	2	9	0	0.02	0	0.09	0.04	0.21	0.00666667	0.113333	4.08746	0.0358127	0.373265	CXCL5	chemokine (C-X-C motif) ligand 5 [Source:NCBI gene (formerly Entrezgene);Acc:281735]	Environmental Information Processing;Human Diseases;Organismal Systems;Environmental Information Processing;Organismal Systems;Environmental Information Processing;Human Diseases	Signaling molecules and interaction;Immune diseases;Immune system;Signal transduction;Immune system;Signaling molecules and interaction;Infectious diseases	ko04060//Cytokine-cytokine receptor interaction;ko05323//Rheumatoid arthritis;ko04062//Chemokine signaling pathway;ko04668//TNF signaling pathway;ko04657//IL-17 signaling pathway;ko04061//Viral protein interaction with cytokine and cytokine receptor;ko05133//Pertussis	K05506;K05506;K05506;K05506;K05506;K05506;K05506	GO:0005576//extracellular region;GO:0005615//extracellular space	GO:0005125//cytokine activity;GO:0008009//chemokine activity;GO:0008201//heparin binding;GO:0045236//CXCR chemokine receptor binding	GO:0006935//chemotaxis;GO:0006952//defense response;GO:0006954//inflammatory response;GO:0006955//immune response;GO:0030593//neutrophil chemotaxis;GO:0042119//neutrophil activation;GO:0042742//defense response to bacterium;GO:0061844//antimicrobial humoral immune response mediated by antimicrobial peptide;GO:0070098//chemokine-mediated signaling pathway;GO:0071222//cellular response to lipopolys…
ENSBTAG00000018082	120	14	36	299	86	176	2.07	0.22	0.84	6.24	1.63	3.73	1.04333	3.86667	1.88989	0.0361433	0.375446	QPRT	quinolinate phosphoribosyltransferase [Source:NCBI gene (formerly Entrezgene);Acc:614254]	Metabolism;Metabolism	Global and overview maps;Metabolism of cofactors and vitamins	ko01100//Metabolic pathways;ko00760//Nicotinate and nicotinamide metabolism	K00767;K00767	GO:0005737//cytoplasm;GO:1902494//catalytic complex	GO:0003824//catalytic activity;GO:0004514//nicotinate-nucleotide diphosphorylase (carboxylating) activity;GO:0016740//transferase activity;GO:0016757//transferase activity, transferring glycosyl groups;GO:0016763//transferase activity, transferring pentosyl groups;GO:0042802//identical protein binding	GO:0009435//NAD biosynthetic process;GO:0019363//pyridine nucleotide biosynthetic process;GO:0034213//quinolinate catabolic process
ENSBTAG00000039643	0	0	0	112	36	0	0	0	0	3.19	0.97	0	0.001	1.38667	10.4374	0.0366272	0.378273	PGFS	XP_024856650.1 dihydrodiol dehydrogenase 3 isoform X4 [Bos taurus]	Metabolism;Metabolism;Metabolism;Organismal Systems;Metabolism	Global and overview maps;Lipid metabolism;Lipid metabolism;Endocrine system;Metabolism of cofactors and vitamins	ko01100//Metabolic pathways;ko00590//Arachidonic acid metabolism;ko00140//Steroid hormone biosynthesis;ko04913//Ovarian Steroidogenesis;ko00790//Folate biosynthesis	K04119;K04119;K04119;K04119;K04119	GO:0005829//cytosol	GO:0004032//alditol:NADP+ 1-oxidoreductase activity;GO:0016229//steroid dehydrogenase activity;GO:0016491//oxidoreductase activity;GO:0032052//bile acid binding;GO:0047023//androsterone dehydrogenase activity;GO:0047086//ketosteroid monooxygenase activity;GO:0047834//D-threo-aldose 1-dehydrogenase activity	GO:0006693//prostaglandin metabolic process;GO:0008202//steroid metabolic process;GO:0042448//progesterone metabolic process;GO:0044597//daunorubicin metabolic process;GO:0044598//doxorubicin metabolic process
MSTRG.12039	54	68	21	12	32	12	1.28	1.87	0.57	0.35	0.86	0.37	1.24	0.526667	-1.23538	0.0367366	0.378744	pol	endonuclease-reverse transcriptase [Babesia ovata]	-	-	-	-	GO:0044464//cell part	-	GO:0010468//regulation of gene expression
ENSBTAG00000014546	5	3	1	18	14	4	0.12	0.11	0.04	0.49	0.36	0.16	0.09	0.336667	1.90332	0.0369082	0.379534	CLEC7A	C-type lectin domain containing 7A [Source:VGNC Symbol;Acc:VGNC:58597]	Human Diseases;Cellular Processes;Organismal Systems	Infectious diseases;Transport and catabolism;Immune system	ko05152//Tuberculosis;ko04145//Phagosome;ko04625//C-type lectin receptor signaling pathway	K10074;K10074;K10074	GO:0005737//cytoplasm;GO:0009986//cell surface;GO:0016020//membrane;GO:0016021//integral component of membrane	GO:0001872//(1->3)-beta-D-glucan binding;GO:0030246//carbohydrate binding;GO:0038187//pattern recognition receptor activity	GO:0001775//cell activation;GO:0001878//response to yeast;GO:0001879//detection of yeast;GO:0002223//stimulatory C-type lectin receptor signaling pathway;GO:0002366//leukocyte activation involved in immune response;GO:0002720//positive regulation of cytokine production involved in immune response;GO:0002732//positive regulation of dendritic cell cytokine production;GO:0006910//phagocytosis, recog…
ENSBTAG00000016063	0	1	0	10	2	3	0	0.01	0	0.1	0.02	0.03	0.00333333	0.05	3.90689	0.0370298	0.379661	DNER	delta/notch like EGF repeat containing [Source:VGNC Symbol;Acc:VGNC:28139]	-	-	-	-	GO:0005769//early endosome;GO:0005886//plasma membrane;GO:0016020//membrane;GO:0016021//integral component of membrane;GO:0030425//dendrite;GO:0043025//neuronal cell body	GO:0005112//Notch binding;GO:0005509//calcium ion binding	GO:0007220//Notch receptor processing;GO:0007417//central nervous system development;GO:0010001//glial cell differentiation;GO:0048741//skeletal muscle fiber development
ENSBTAG00000046753	30	2	14	63	17	44	0.28	0.02	0.15	0.69	0.18	0.51	0.15	0.46	1.61667	0.0370831	0.379979	irs1	XP_015315996.1 insulin receptor substrate 1-like isoform X1 [Bos taurus]	Human Diseases;Environmental Information Processing;Cellular Processes;Organismal Systems;Environmental Information Processing;Environmental Information Processing;Organismal Systems;Organismal Systems;Organismal Systems;Organismal Systems;Organismal Systems;Human Diseases	Neurodegenerative diseases;Signal transduction;Transport and catabolism;Endocrine system;Signal transduction;Signal transduction;Endocrine system;Aging;Endocrine system;Aging;Endocrine system;Endocrine and metabolic diseases	ko05010//Alzheimer disease;ko04022//cGMP - PKG signaling pathway;ko04140//Autophagy - animal;ko04910//Insulin signaling pathway;ko04068//FoxO signaling pathway;ko04152//AMPK signaling pathway;ko04935//Growth hormone synthesis, secretion and action;ko04211//Longevity regulating pathway - mammal;ko04920//Adipocytokine signaling pathway;ko04213//Longevity regulating pathway - multiple species;ko0492…	K17445;K17445;K17445;K17445;K17445;K17445;K17445;K17445;K17445;K17445;K17445;K17445	GO:0005829//cytosol;GO:0005886//plasma membrane	GO:0005158//insulin receptor binding;GO:0043548//phosphatidylinositol 3-kinase binding	GO:0008286//insulin receptor signaling pathway;GO:0051716//cellular response to stimulus
ENSBTAG00000027610	0	0	20	0	0	0	0	0	1.89	0	0	0	0.63	0.001	-9.29921	0.038298	0.38521	RPL36A	XP_005596137.2 PREDICTED: 60S ribosomal protein L36a [Macaca fascicularis]	Genetic Information Processing	Translation	ko03010//Ribosome	K02929	GO:0005737//cytoplasm;GO:0005840//ribosome;GO:0022625//cytosolic large ribosomal subunit	GO:0003735//structural constituent of ribosome	GO:0006412//translation
ENSBTAG00000031188	128	7	62	305	143	292	4.26	0.31	2.15	11.86	5.3	11.93	2.24	9.69667	2.11399	0.0383419	0.38521	ADIG	adipogenin [Source:VGNC Symbol;Acc:VGNC:25676]	-	-	-	-	GO:0005634//nucleus;GO:0005737//cytoplasm;GO:0005811//lipid droplet;GO:0016020//membrane;GO:0016021//integral component of membrane	-	GO:0007283//spermatogenesis;GO:0045444//fat cell differentiation;GO:0045600//positive regulation of fat cell differentiation;GO:0050872//white fat cell differentiation;GO:0050873//brown fat cell differentiation
ENSBTAG00000002136	15	7	6	30	18	18	0.11	0.06	0.05	0.27	0.15	0.17	0.0733333	0.196667	1.42321	0.0395528	0.390222	FCHO1	FCH and mu domain containing endocytic adaptor 1 [Source:VGNC Symbol;Acc:VGNC:28935]	-	-	-	-	GO:0005654//nucleoplasm;GO:0005737//cytoplasm;GO:0005829//cytosol;GO:0005886//plasma membrane;GO:0005905//clathrin-coated pit;GO:0030136//clathrin-coated vesicle	GO:0035612//AP-2 adaptor complex binding	GO:0048268//clathrin coat assembly;GO:0050852//T cell receptor signaling pathway;GO:0050870//positive regulation of T cell activation;GO:0072583//clathrin-dependent endocytosis
ENSBTAG00000015666	3	1	0	10	6	7	0.03	0.01	0	0.09	0.05	0.07	0.0133333	0.07	2.39232	0.0399221	0.391818	ABCB1	XP_019814122.1 PREDICTED: LOW QUALITY PROTEIN: multidrug resistance protein 1 [Bos indicus]	Human Diseases;Human Diseases;Organismal Systems;Environmental Information Processing	Cancers;Cancers;Digestive system;Membrane transport	ko05206//MicroRNAs in cancer;ko05226//Gastric cancer;ko04976//Bile secretion;ko02010//ABC transporters	K05658;K05658;K05658;K05658	GO:0005886//plasma membrane;GO:0016020//membrane;GO:0016021//integral component of membrane	GO:0000166//nucleotide binding;GO:0005524//ATP binding;GO:0042626//ATPase activity, coupled to transmembrane movement of substances;GO:0042910//xenobiotic transmembrane transporter activity;GO:0090554//phosphatidylcholine-translocating ATPase activity;GO:0090555//phosphatidylethanolamine-translocating ATPase activity;GO:0099038//ceramide-translocating ATPase activity	GO:0042908//xenobiotic transport;GO:0045332//phospholipid translocation;GO:0055085//transmembrane transport;GO:0099040//ceramide translocation
ENSBTAG00000012759	4	5	4	10	11	19	0.02	0.02	0.02	0.05	0.05	0.09	0.02	0.0633333	1.66297	0.0400636	0.392101	FBXO41	F-box protein 41 [Source:VGNC Symbol;Acc:VGNC:28912]	-	-	-	-	-	GO:0005515//protein binding	-
MSTRG.753	1	0	0	13	1	2	0.07	0	0	1.1	0.08	0.18	0.0233333	0.453333	4.28011	0.0400687	0.392101	TRDV1	T cell receptor delta chain variable region precursor, partial [Bos taurus]	Human Diseases;Environmental Information Processing;Human Diseases;Human Diseases;Human Diseases;Environmental Information Processing;Human Diseases;Environmental Information Processing;Environmental Information Processing;Human Diseases;Human Diseases;Environmental Information Processing;Human Diseases;Human Diseases;Human Diseases;Organismal Systems;Organismal Systems;Human Diseases;Organismal …	Infectious diseases;Signal transduction;Infectious diseases;Infectious disease: viral;Immune diseases;Signal transduction;Cancers;Signal transduction;Signaling molecules and interaction;Infectious diseases;Infectious diseases;Signal transduction;Immune diseases;Infectious disease: bacterial;Infectious diseases;Immune system;Immune system;Cardiovascular diseases;Immune system;Immune system;Cancer:…	ko05169//Epstein-Barr virus infection;ko04014//Ras signaling pathway;ko05166//HTLV-I infection;ko05170//Human immunodeficiency virus 1 infection;ko05322//Systemic lupus erythematosus;ko04020//Calcium signaling pathway;ko05202//Transcriptional misregulation in cancers;ko04015//Rap1 signaling pathway;ko04514//Cell adhesion molecules (CAMs);ko05162//Measles;ko05150//Staphylococcus aureus infection;k…	K10784;K10784;K10784;K10784;K10784;K10784;K10784;K10784;K10784;K10784;K10784;K10784;K10784;K10784;K10784;K10784;K10784;K10784;K10784;K10784;K10784;K10784;K10784;K10784;K10784;K10784;K10784;K10784;K10784	-	-	-
ENSBTAG00000039105	2	0	2	11	3	10	0.09	0	0.1	0.56	0.15	0.5	0.0633333	0.403333	2.67094	0.0408041	0.393875	S100A3	S100 calcium binding protein A3 [Source:VGNC Symbol;Acc:VGNC:34243]	-	-	-	-	GO:0005794//Golgi apparatus;GO:0005829//cytosol;GO:0005886//plasma membrane	GO:0005509//calcium ion binding;GO:0008270//zinc ion binding;GO:0046914//transition metal ion binding;GO:0048306//calcium-dependent protein binding	-
ENSBTAG00000021249	15	7	11	23	40	14	0.23	0.13	0.19	0.43	0.71	0.38	0.183333	0.506667	1.46657	0.0409765	0.394195	LAT	linker for activation of T cells [Source:VGNC Symbol;Acc:VGNC:50054]	Environmental Information Processing;Environmental Information Processing;Environmental Information Processing;Human Diseases;Organismal Systems;Organismal Systems;Organismal Systems;Organismal Systems;Human Diseases;Organismal Systems;Organismal Systems	Signal transduction;Signal transduction;Signal transduction;Infectious disease: bacterial;Immune system;Immune system;Immune system;Immune system;Cancer: overview;Immune system;Immune system	ko04014//Ras signaling pathway;ko04015//Rap1 signaling pathway;ko04064//NF-kappa B signaling pathway;ko05135//Yersinia infection;ko04659//Th17 cell differentiation;ko04660//T cell receptor signaling pathway;ko04650//Natural killer cell mediated cytotoxicity;ko04658//Th1 and Th2 cell differentiation;ko05235//PD-L1 expression and PD-1 checkpoint pathway in cancer;ko04666//Fc gamma R-mediated phagoc…	K07362;K07362;K07362;K07362;K07362;K07362;K07362;K07362;K07362;K07362;K07362	GO:0001772//immunological synapse;GO:0005794//Golgi apparatus;GO:0005886//plasma membrane;GO:0005911//cell-cell junction;GO:0008180//COP9 signalosome;GO:0016020//membrane;GO:0016021//integral component of membrane	GO:0019901//protein kinase binding;GO:0030159//receptor signaling complex scaffold activity	GO:0002260//lymphocyte homeostasis;GO:0006954//inflammatory response;GO:0006955//immune response;GO:0007165//signal transduction;GO:0007229//integrin-mediated signaling pathway;GO:0007265//Ras protein signal transduction;GO:0010467//gene expression;GO:0019722//calcium-mediated signaling;GO:0035556//intracellular signal transduction;GO:0045860//positive regulation of protein kinase activity;GO:004…
ENSBTAG00000051541	101	26	81	124	78	170	1.29	0.39	1.17	1.9	1.13	2.75	0.95	1.92667	1.02011	0.0412995	0.39557	COLQ	collagen like tail subunit of asymmetric acetylcholinesterase [Source:HGNC Symbol;Acc:HGNC:2226]	-	-	-	-	GO:0005615//extracellular space;GO:0005886//plasma membrane;GO:0030054//cell junction;GO:0031012//extracellular matrix;GO:0031594//neuromuscular junction	GO:0005201//extracellular matrix structural constituent;GO:0008201//heparin binding	GO:0008582//regulation of synaptic growth at neuromuscular junction;GO:0030198//extracellular matrix organization;GO:0071340//skeletal muscle acetylcholine-gated channel clustering;GO:0090150//establishment of protein localization to membrane
ENSBTAG00000021444	35	5	13	59	17	51	0.68	0.11	0.29	1.37	0.38	1.25	0.36	1	1.47393	0.041756	0.397912	TWIST2	twist family bHLH transcription factor 2 [Source:VGNC Symbol;Acc:VGNC:36526]	Human Diseases	Cancers	ko05205//Proteoglycans in cancer	K09069	GO:0005634//nucleus;GO:0005654//nucleoplasm;GO:0005730//nucleolus;GO:0005737//cytoplasm	GO:0000977//RNA polymerase II regulatory region sequence-specific DNA binding;GO:0000981//DNA-binding transcription factor activity, RNA polymerase II-specific;GO:0046983//protein dimerization activity	GO:0006357//regulation of transcription by RNA polymerase II;GO:0030335//positive regulation of cell migration;GO:0032502//developmental process;GO:0045668//negative regulation of osteoblast differentiation
ENSBTAG00000046277	43	11	15	89	37	25	0.35	0.11	0.14	0.88	0.35	0.26	0.2	0.496667	1.31228	0.0422995	0.400836	RGS4	regulator of G protein signaling 4 [Source:VGNC Symbol;Acc:VGNC:54394]	-	-	-	-	GO:0005634//nucleus;GO:0005737//cytoplasm	GO:0005096//GTPase activator activity	GO:0007186//G protein-coupled receptor signaling pathway;GO:0009968//negative regulation of signal transduction;GO:0050790//regulation of catalytic activity
ENSBTAG00000032059	6	4	0	33	1	15	0.07	0.05	0	0.42	0.01	0.22	0.04	0.216667	2.43741	0.042389	0.400927	TGM5	transglutaminase 5 [Source:VGNC Symbol;Acc:VGNC:35812]	-	-	-	-	-	GO:0003810//protein-glutamine gamma-glutamyltransferase activity;GO:0046872//metal ion binding	GO:0018149//peptide cross-linking
ENSBTAG00000014239	10	5	2	24	22	6	0.18	0.1	0.04	0.51	0.45	0.13	0.106667	0.363333	1.76818	0.0424042	0.400927	CCNB1	cyclin B1 [Source:VGNC Symbol;Acc:VGNC:26958]	Human Diseases;Cellular Processes;Cellular Processes;Environmental Information Processing;Cellular Processes;Organismal Systems;Cellular Processes	Infectious disease: viral;Cell growth and death;Cell growth and death;Signal transduction;Cell growth and death;Endocrine system;Cell growth and death	ko05170//Human immunodeficiency virus 1 infection;ko04218//Cellular senescence;ko04110//Cell cycle;ko04068//FoxO signaling pathway;ko04114//Oocyte meiosis;ko04914//Progesterone-mediated oocyte maturation;ko04115//p53 signaling pathway	K05868;K05868;K05868;K05868;K05868;K05868;K05868	GO:0000307//cyclin-dependent protein kinase holoenzyme complex;GO:0005634//nucleus;GO:0005737//cytoplasm;GO:0005759//mitochondrial matrix;GO:0005813//centrosome;GO:0005815//microtubule organizing center;GO:0005856//cytoskeleton;GO:0097125//cyclin B1-CDK1 complex	GO:0016538//cyclin-dependent protein serine/threonine kinase regulator activity	GO:0000079//regulation of cyclin-dependent protein serine/threonine kinase activity;GO:0007049//cell cycle;GO:0007080//mitotic metaphase plate congression;GO:0044772//mitotic cell cycle phase transition;GO:0051301//cell division
ENSBTAG00000020350	55	26	8	122	44	32	0.91	0.5	0.15	2.37	0.82	0.66	0.52	1.28333	1.30331	0.0425106	0.401675	DUSP2	dual specificity phosphatase 2 [Source:VGNC Symbol;Acc:VGNC:28255]	Environmental Information Processing;Organismal Systems	Signal transduction;Development and regeneration	ko04010//MAPK signaling pathway;ko04361//Axon regeneration	K04459;K04459	GO:0005634//nucleus;GO:0005654//nucleoplasm;GO:0005737//cytoplasm;GO:0031965//nuclear membrane	GO:0004721//phosphoprotein phosphatase activity;GO:0004722//protein serine/threonine phosphatase activity;GO:0004725//protein tyrosine phosphatase activity;GO:0008138//protein tyrosine/serine/threonine phosphatase activity;GO:0008330//protein tyrosine/threonine phosphatase activity;GO:0016787//hydrolase activity;GO:0016791//phosphatase activity;GO:0017017//MAP kinase tyrosine/serine/threonine pho…	GO:0001706//endoderm formation;GO:0006470//protein dephosphorylation;GO:0009987//cellular process;GO:0016311//dephosphorylation;GO:0035335//peptidyl-tyrosine dephosphorylation;GO:0043409//negative regulation of MAPK cascade
ENSBTAG00000053237	14	62	13	10	4	14	0.08	0.45	0.09	0.08	0.03	0.1	0.206667	0.07	-1.56188	0.0434979	0.40559	--	XP_010813714.3 zinc finger protein 11-like [Bos taurus]	Human Diseases	Infectious diseases	ko05168//Herpes simplex infection	K09228	GO:0005634//nucleus	GO:0000978//RNA polymerase II proximal promoter sequence-specific DNA binding;GO:0000981//DNA-binding transcription factor activity, RNA polymerase II-specific	GO:0006357//regulation of transcription by RNA polymerase II
ENSBTAG00000015606	0	0	1	8	0	9	0	0	0.05	0.42	0	0.5	0.0166667	0.306667	4.20163	0.0436508	0.405636	KAZN	kazrin, periplakin interacting protein [Source:VGNC Symbol;Acc:VGNC:30411]	-	-	-	-	-	GO:0005515//protein binding	-
ENSBTAG00000038706	2	3	0	9	17	2	0.08	0.14	0	0.42	0.76	0.1	0.0733333	0.426667	2.54057	0.0436546	0.405636	MT1E	metallothionein 1E [Source:NCBI gene (formerly Entrezgene);Acc:768319]	Organismal Systems;Organismal Systems	Aging;Digestive system	ko04212//Longevity regulating pathway - worm;ko04978//Mineral absorption	K14739;K14739	GO:0005634//nucleus;GO:0005737//cytoplasm	GO:0046872//metal ion binding	GO:0006882//cellular zinc ion homeostasis;GO:0010273//detoxification of copper ion;GO:0071276//cellular response to cadmium ion;GO:0071280//cellular response to copper ion;GO:0071294//cellular response to zinc ion
ENSBTAG00000052192	2	1	9	0	0	0	0.04	0.02	0.18	0	0	0	0.08	0.001	-6.32193	0.0438101	0.405672	SPATA33	spermatosis associated 33 [Source:VGNC Symbol;Acc:VGNC:106950]	-	-	-	-	GO:0005634//nucleus;GO:0005737//cytoplasm	-	-
ENSBTAG00000011666	617	31	146	1966	466	970	11.91	0.7	3.19	45.42	10.24	23.66	5.26667	26.44	2.32776	0.0442444	0.406978	THRSP	thyroid hormone responsive [Source:VGNC Symbol;Acc:VGNC:35848]	-	-	-	-	GO:0005634//nucleus;GO:0005654//nucleoplasm;GO:0005737//cytoplasm;GO:0005829//cytosol	GO:0042802//identical protein binding;GO:0042803//protein homodimerization activity	GO:0009617//response to bacterium;GO:0010866//regulation of triglyceride biosynthetic process;GO:0046890//regulation of lipid biosynthetic process
ENSBTAG00000010837	0	0	0	5	8	0	0	0	0	0.06	0.09	0	0.001	0.05	5.64386	0.0446221	0.407792	HTR4	5-hydroxytryptamine receptor 4 [Source:VGNC Symbol;Acc:VGNC:30000]	Environmental Information Processing;Environmental Information Processing;Environmental Information Processing;Organismal Systems	Signaling molecules and interaction;Signal transduction;Signal transduction;Nervous system	ko04080//Neuroactive ligand-receptor interaction;ko04020//Calcium signaling pathway;ko04024//cAMP signaling pathway;ko04726//Serotonergic synapse	K04160;K04160;K04160;K04160	GO:0005737//cytoplasm;GO:0005768//endosome;GO:0005886//plasma membrane;GO:0005887//integral component of plasma membrane;GO:0016020//membrane;GO:0016021//integral component of membrane;GO:0030425//dendrite;GO:0045202//synapse	GO:0004930//G protein-coupled receptor activity;GO:0004993//G protein-coupled serotonin receptor activity;GO:0030594//neurotransmitter receptor activity;GO:0051378//serotonin binding	GO:0007165//signal transduction;GO:0007186//G protein-coupled receptor signaling pathway;GO:0007187//G protein-coupled receptor signaling pathway, coupled to cyclic nucleotide second messenger;GO:0007198//adenylate cyclase-inhibiting serotonin receptor signaling pathway;GO:0007268//chemical synaptic transmission;GO:0032098//regulation of appetite;GO:0098664//G protein-coupled serotonin receptor s…
ENSBTAG00000003456	142	198	31	20	50	82	1.56	2.54	0.38	0.27	0.63	1.15	1.49333	0.683333	-1.12787	0.0448165	0.40825	ZNF606	zinc finger protein 606 [Source:VGNC Symbol;Acc:VGNC:52278]	Human Diseases	Infectious diseases	ko05168//Herpes simplex infection	K09228	GO:0005634//nucleus;GO:0005654//nucleoplasm;GO:0016020//membrane;GO:0016021//integral component of membrane	GO:0000978//RNA polymerase II proximal promoter sequence-specific DNA binding;GO:0001228//DNA-binding transcription activator activity, RNA polymerase II-specific	GO:0006357//regulation of transcription by RNA polymerase II;GO:0045944//positive regulation of transcription by RNA polymerase II
ENSBTAG00000020261	40	10	28	77	34	44	0.49	0.14	0.39	1.13	0.48	0.68	0.34	0.763333	1.16678	0.0449232	0.408784	CDH26	cadherin 26 [Source:VGNC Symbol;Acc:VGNC:27102]	-	-	-	-	GO:0005886//plasma membrane;GO:0015630//microtubule cytoskeleton;GO:0016020//membrane;GO:0016021//integral component of membrane;GO:0016342//catenin complex	GO:0005178//integrin binding;GO:0005509//calcium ion binding;GO:0008013//beta-catenin binding;GO:0045294//alpha-catenin binding;GO:0045296//cadherin binding;GO:0070097//delta-catenin binding	GO:0007155//cell adhesion;GO:0007156//homophilic cell adhesion via plasma membrane adhesion molecules;GO:0035710//CD4-positive, alpha-beta T cell activation;GO:0098609//cell-cell adhesion;GO:0098742//cell-cell adhesion via plasma-membrane adhesion molecules
ENSBTAG00000015157	4	10	8	36	11	14	0.08	0.24	0.19	0.9	0.26	0.37	0.17	0.51	1.58496	0.0453328	0.410456	GRAP2	GRB2 related adaptor protein 2 [Source:VGNC Symbol;Acc:VGNC:29627]	Organismal Systems	Immune system	ko04660//T cell receptor signaling pathway	K07366	GO:0005634//nucleus;GO:0005654//nucleoplasm;GO:0005737//cytoplasm;GO:0005768//endosome;GO:0005829//cytosol;GO:0005886//plasma membrane	GO:0005515//protein binding	-
ENSBTAG00000045734	2	3	10	0	1	0	0.06	0.1	0.31	0	0.03	0	0.156667	0.01	-3.96963	0.0453463	0.410456	LRRC26	leucine rich repeat containing 26 [Source:VGNC Symbol;Acc:VGNC:54445]	-	-	-	-	GO:0005887//integral component of plasma membrane;GO:0008076//voltage-gated potassium channel complex;GO:0016020//membrane;GO:0016021//integral component of membrane	GO:0005249//voltage-gated potassium channel activity;GO:0005515//protein binding;GO:0015459//potassium channel regulator activity;GO:0044325//ion channel binding;GO:0099104//potassium channel activator activity	GO:0071805//potassium ion transmembrane transport;GO:1903818//positive regulation of voltage-gated potassium channel activity
ENSBTAG00000018566	379	41	250	637	450	832	4.91	0.62	3.67	9.89	6.64	13.63	3.06667	10.0533	1.71293	0.0454433	0.41071	SFRP5	secreted frizzled related protein 5 [Source:VGNC Symbol;Acc:VGNC:34523]	Environmental Information Processing	Signal transduction	ko04310//Wnt signaling pathway	K02222	GO:0005576//extracellular region;GO:0005615//extracellular space	GO:0005515//protein binding;GO:0017147//Wnt-protein binding	GO:0008285//negative regulation of cell proliferation;GO:0016055//Wnt signaling pathway;GO:0030111//regulation of Wnt signaling pathway;GO:0030154//cell differentiation;GO:0030178//negative regulation of Wnt signaling pathway;GO:0030510//regulation of BMP signaling pathway;GO:0043433//negative regulation of DNA-binding transcription factor activity;GO:0051898//negative regulation of protein kinas…
ENSBTAG00000035005	7	2	5	12	10	20	0.39	0.13	0.31	0.76	0.63	1.38	0.276667	0.923333	1.7387	0.0457856	0.411344	MRPL15	NP_001068913.1 39S ribosomal protein L15, mitochondrial precursor [Bos taurus]	Genetic Information Processing	Translation	ko03010//Ribosome	K02876	GO:0005762//mitochondrial large ribosomal subunit;GO:0005840//ribosome;GO:0015934//large ribosomal subunit	GO:0003735//structural constituent of ribosome	GO:0006412//translation
ENSBTAG00000003263	25	26	7	40	34	39	2.06	2.5	0.65	3.95	3.19	4.07	1.73667	3.73667	1.10543	0.0458425	0.411638	TBCA	tubulin folding cofactor A [Source:VGNC Symbol;Acc:VGNC:35648]	-	-	-	-	GO:0005730//nucleolus;GO:0005737//cytoplasm;GO:0005829//cytosol;GO:0005856//cytoskeleton;GO:0005874//microtubule;GO:0015630//microtubule cytoskeleton	GO:0015631//tubulin binding;GO:0048487//beta-tubulin binding	GO:0006457//protein folding;GO:0007021//tubulin complex assembly;GO:0007023//post-chaperonin tubulin folding pathway
ENSBTAG00000006185	1	3	0	6	12	5	0.02	0.07	0	0.14	0.27	0.13	0.03	0.18	2.58496	0.046492	0.413876	SPC24	SPC24 component of NDC80 kinetochore complex [Source:VGNC Symbol;Acc:VGNC:35195]	-	-	-	-	GO:0000775//chromosome, centromeric region;GO:0000776//kinetochore;GO:0005634//nucleus;GO:0005654//nucleoplasm;GO:0005694//chromosome;GO:0005730//nucleolus;GO:0031262//Ndc80 complex	GO:0008017//microtubule binding	GO:0007049//cell cycle;GO:0007059//chromosome segregation;GO:0051301//cell division
ENSBTAG00000002192	5	6	5	9	13	23	0.04	0.06	0.05	0.09	0.12	0.25	0.05	0.153333	1.61667	0.0472192	0.417065	VXN	vexin [Source:VGNC Symbol;Acc:VGNC:52627]	-	-	-	-	GO:0005634//nucleus;GO:0005886//plasma membrane;GO:0016020//membrane	-	GO:0007399//nervous system development;GO:0022008//neurogenesis;GO:0030182//neuron differentiation
ENSBTAG00000012887	13	7	6	18	22	19	0.32	0.19	0.16	0.51	0.59	0.6	0.223333	0.566667	1.3433	0.0473403	0.417629	FCER1A	Fc fragment of IgE receptor Ia [Source:VGNC Symbol;Acc:VGNC:28930]	Environmental Information Processing;Environmental Information Processing;Human Diseases;Organismal Systems	Signal transduction;Signal transduction;Immune diseases;Immune system	ko04072//Phospholipase D signaling pathway;ko04071//Sphingolipid signaling pathway;ko05310//Asthma;ko04664//Fc epsilon RI signaling pathway	K08089;K08089;K08089;K08089	GO:0005887//integral component of plasma membrane;GO:0016020//membrane;GO:0016021//integral component of membrane	GO:0004888//transmembrane signaling receptor activity	GO:0007166//cell surface receptor signaling pathway;GO:0050776//regulation of immune response
ENSBTAG00000019726	62	17	27	77	42	72	0.58	0.19	0.29	0.87	0.45	0.86	0.353333	0.726667	1.04026	0.0480811	0.420155	ANKEF1	ankyrin repeat and EF-hand domain containing 1 [Source:VGNC Symbol;Acc:VGNC:25899]	-	-	-	-	-	GO:0005515//protein binding	-
ENSBTAG00000008963	26	13	13	36	29	32	0.11	0.07	0.06	0.19	0.14	0.18	0.08	0.17	1.08746	0.0482977	0.421001	CIT	citron rho-interacting serine/threonine kinase [Source:VGNC Symbol;Acc:VGNC:27375]	-	-	-	-	GO:0005737//cytoplasm;GO:0005829//cytosol;GO:0005856//cytoskeleton	GO:0000166//nucleotide binding;GO:0001223//transcription coactivator binding;GO:0004672//protein kinase activity;GO:0004674//protein serine/threonine kinase activity;GO:0005524//ATP binding;GO:0016301//kinase activity;GO:0016740//transferase activity;GO:0019901//protein kinase binding;GO:0030165//PDZ domain binding;GO:0030291//protein serine/threonine kinase inhibitor activity;GO:0046872//metal i…	GO:0000281//mitotic cytokinesis;GO:0006468//protein phosphorylation;GO:0016310//phosphorylation;GO:0018107//peptidyl-threonine phosphorylation;GO:0031032//actomyosin structure organization;GO:0032467//positive regulation of cytokinesis;GO:0035331//negative regulation of hippo signaling;GO:0035556//intracellular signal transduction;GO:0050790//regulation of catalytic activity;GO:0051402//neuron ap…
ENSBTAG00000053762	20	7	13	3	3	5	0.37	0.14	0.26	0.07	0.06	0.11	0.256667	0.08	-1.68182	0.0486268	0.422785	--	XP_028869780.1 endonuclease-reverse transcriptase [Babesia ovata]	-	-	-	-	-	-	-
ENSBTAG00000017446	3	1	1	11	12	2	0.03	0.01	0.01	0.11	0.12	0.02	0.0166667	0.0833333	2.32193	0.0487963	0.423303	E2F8	E2F transcription factor 8 [Source:VGNC Symbol;Acc:VGNC:28292]	-	-	-	-	GO:0005634//nucleus;GO:0005654//nucleoplasm;GO:0005667//transcription factor complex;GO:0005730//nucleolus;GO:0005829//cytosol;GO:0090575//RNA polymerase II transcription factor complex	GO:0000978//RNA polymerase II proximal promoter sequence-specific DNA binding;GO:0000981//DNA-binding transcription factor activity, RNA polymerase II-specific;GO:0000987//proximal promoter sequence-specific DNA binding;GO:0001217//bacterial-type RNA polymerase transcriptional repressor activity, sequence-specific DNA binding;GO:0001227//DNA-binding transcription repressor activity, RNA polymeras…	GO:0000122//negative regulation of transcription by RNA polymerase II;GO:0001890//placenta development;GO:0002040//sprouting angiogenesis;GO:0006355//regulation of transcription, DNA-templated;GO:0006357//regulation of transcription by RNA polymerase II;GO:0008283//cell proliferation;GO:0032466//negative regulation of cytokinesis;GO:0032877//positive regulation of DNA endoreduplication;GO:0033301…
ENSBTAG00000001191	18	8	27	102	34	8	0.78	0.4	1.32	5.28	1.67	0.44	0.833333	2.46333	1.56365	0.0488111	0.423303	CCL17	C-C motif chemokine ligand 17 [Source:VGNC Symbol;Acc:VGNC:26945]	Environmental Information Processing;Organismal Systems;Organismal Systems;Organismal Systems;Environmental Information Processing	Signaling molecules and interaction;Immune system;Immune system;Immune system;Signaling molecules and interaction	ko04060//Cytokine-cytokine receptor interaction;ko04062//Chemokine signaling pathway;ko04657//IL-17 signaling pathway;ko04625//C-type lectin receptor signaling pathway;ko04061//Viral protein interaction with cytokine and cytokine receptor	K21083;K21083;K21083;K21083;K21083	GO:0005576//extracellular region;GO:0005615//extracellular space	GO:0005125//cytokine activity;GO:0008009//chemokine activity;GO:0048020//CCR chemokine receptor binding	GO:0002548//monocyte chemotaxis;GO:0006935//chemotaxis;GO:0006954//inflammatory response;GO:0006955//immune response;GO:0007186//G protein-coupled receptor signaling pathway;GO:0030593//neutrophil chemotaxis;GO:0043547//positive regulation of GTPase activity;GO:0048247//lymphocyte chemotaxis;GO:0070098//chemokine-mediated signaling pathway;GO:0070374//positive regulation of ERK1 and ERK2 cascade;…
ENSBTAG00000008027	31	17	23	0	10	11	1.51	0.97	1.27	0	0.56	0.67	1.25	0.41	-1.60823	0.049326	0.425164	AVP	arginine vasopressin [Source:VGNC Symbol;Acc:VGNC:26356]	Environmental Information Processing;Environmental Information Processing;Organismal Systems;Organismal Systems	Signaling molecules and interaction;Signal transduction;Circulatory system;Excretory system	ko04080//Neuroactive ligand-receptor interaction;ko04072//Phospholipase D signaling pathway;ko04270//Vascular smooth muscle contraction;ko04962//Vasopressin-regulated water reabsorption	K05242;K05242;K05242;K05242	GO:0005576//extracellular region;GO:0005615//extracellular space;GO:0030141//secretory granule	GO:0004672//protein kinase activity;GO:0005179//hormone activity;GO:0005184//neuropeptide hormone activity;GO:0005185//neurohypophyseal hormone activity;GO:0031894//V1A vasopressin receptor binding;GO:0043027//cysteine-type endopeptidase inhibitor activity involved in apoptotic process	GO:0006468//protein phosphorylation;GO:0006915//apoptotic process;GO:0007165//signal transduction;GO:0010628//positive regulation of gene expression;GO:0033138//positive regulation of peptidyl-serine phosphorylation;GO:0043066//negative regulation of apoptotic process;GO:0043154//negative regulation of cysteine-type endopeptidase activity involved in apoptotic process;GO:0046718//viral entry into…
ENSBTAG00000015046	39	13	39	39	52	79	0.23	0.09	0.27	0.28	0.36	0.6	0.196667	0.413333	1.07155	0.0496884	0.426772	MST1R	macrophage stimulating 1 receptor [Source:VGNC Symbol;Acc:VGNC:31708]	-	-	-	-	GO:0001725//stress fiber;GO:0005773//vacuole;GO:0005886//plasma membrane;GO:0005887//integral component of plasma membrane;GO:0009925//basal plasma membrane;GO:0016020//membrane;GO:0016021//integral component of membrane;GO:0043235//receptor complex	GO:0000166//nucleotide binding;GO:0004672//protein kinase activity;GO:0004713//protein tyrosine kinase activity;GO:0004714//transmembrane receptor protein tyrosine kinase activity;GO:0005515//protein binding;GO:0005524//ATP binding;GO:0016301//kinase activity;GO:0016740//transferase activity;GO:0019899//enzyme binding	GO:0006468//protein phosphorylation;GO:0006909//phagocytosis;GO:0007169//transmembrane receptor protein tyrosine kinase signaling pathway;GO:0007399//nervous system development;GO:0009615//response to virus;GO:0016310//phosphorylation;GO:0016477//cell migration;GO:0018108//peptidyl-tyrosine phosphorylation;GO:0033674//positive regulation of kinase activity;GO:0043406//positive regulation of MAP k…
ENSBTAG00000008541	1016	199	383	1301	708	1672	17.98	4.11	7.68	27.55	14.26	37.39	9.92333	26.4	1.41164	0.0497852	0.426858	MGST1	microsomal glutathione S-transferase 1 [Source:VGNC Symbol;Acc:VGNC:31451]	Metabolism;Human Diseases;Human Diseases;Human Diseases;Organismal Systems;Human Diseases;Human Diseases;Metabolism;Metabolism;Metabolism;Metabolism	Global and overview maps;Cancers;Cancers;Cardiovascular diseases;Aging;Drug resistance;Cancers;Xenobiotics biodegradation and metabolism;Xenobiotics biodegradation and metabolism;Xenobiotics biodegradation and metabolism;Metabolism of other amino acids	ko01100//Metabolic pathways;ko05200//Pathways in cancer;ko05225//Hepatocellular carcinoma;ko05418//Fluid shear stress and atherosclerosis;ko04212//Longevity regulating pathway - worm;ko01524//Platinum drug resistance;ko05204//Chemical carcinogenesis;ko00983//Drug metabolism - other enzymes;ko00980//Metabolism of xenobiotics by cytochrome P450;ko00982//Drug metabolism - cytochrome P450;ko00480//Gl…	K00799;K00799;K00799;K00799;K00799;K00799;K00799;K00799;K00799;K00799;K00799	GO:0005739//mitochondrion;GO:0016020//membrane;GO:0016021//integral component of membrane	GO:0004364//glutathione transferase activity;GO:0004602//glutathione peroxidase activity;GO:0016740//transferase activity	GO:0034635//glutathione transport;GO:0071449//cellular response to lipid hydroperoxide;GO:0098869//cellular oxidant detoxification
