# Supplementary material for: Transcriptome and HS-SPME-GC-MS analysis of key genes and flavor components associated with beef marbling
Source: Front Vet Sci. 2025 May 9;12:1501177. doi: 10.3389/fvets.2025.1501177 (PMC12098558; doi:10.3389/fvets.2025.1501177)
Supplement: Supplementary file 1 [file Data_Sheet_1.zip › Supplementary/Table S6 GO Terms.csv]

	ONTOLOGY	ID	Description	GeneRatio	BgRatio	pvalue	p.adjust	qvalue	geneID	Count
GO:0009968	BP	GO:0009968	negative regulation of signal transduction	12/93	225/4503	0.002058764	0.352355457	0.333235393	MMP9/CISH/PRR5L/MSTN/FBP1/APLN/RGS16/AGT/RGS9/PLAUR/RGS4/SFRP5	12
GO:0098542	BP	GO:0098542	defense response to other organism	12/93	239/4503	0.003406257	0.352355457	0.333235393	VIM/AQP4/S100A12/TYROBP/FGB/CORO1A/LEP/CFB/LBP/C2/CXCL5/CLEC7A	12
GO:0010648	BP	GO:0010648	negative regulation of cell communication	12/93	241/4503	0.003646941	0.352355457	0.333235393	MMP9/CISH/PRR5L/MSTN/FBP1/APLN/RGS16/AGT/RGS9/PLAUR/RGS4/SFRP5	12
GO:0045087	BP	GO:0045087	innate immune response	11/93	167/4503	0.000570615	0.352355457	0.333235393	VIM/AQP4/S100A12/TYROBP/FGB/CORO1A/LEP/CFB/LBP/C2/CLEC7A	11
GO:1901652	BP	GO:1901652	response to peptide	6/93	69/4503	0.002778224	0.352355457	0.333235393	MMP9/VIM/MSTN/PPARG/LEP/PCK1	6
GO:0006909	BP	GO:0006909	phagocytosis	5/93	50/4503	0.003431317	0.352355457	0.333235393	NCF2/TYROBP/ITGB2/CORO1A/LEP	5
GO:0046364	BP	GO:0046364	monosaccharide biosynthetic process	4/93	23/4503	0.001117588	0.352355457	0.333235393	FBP1/RGN/SDS/PCK1	4
GO:0050873	BP	GO:0050873	brown fat cell differentiation	3/93	14/4503	0.002632117	0.352355457	0.333235393	LEP/FABP4/ADIG	3
GO:0042058	BP	GO:0042058	regulation of epidermal growth factor receptor signaling pathway	3/93	15/4503	0.003241261	0.352355457	0.333235393	MMP9/AGT/PLAUR	3
GO:0043388	BP	GO:0043388	positive regulation of DNA binding	3/93	15/4503	0.003241261	0.352355457	0.333235393	MMP9/NME1/PLAUR	3
GO:0005887	CC	GO:0005887	integral component of plasma membrane	7/88	131/4786	0.009877923	0.529631931	0.523512949	AQP4/NCF2/TYROBP/SLC2A3/CHRNA1/ITGB2/PLAUR	7
GO:0031226	CC	GO:0031226	intrinsic component of plasma membrane	7/88	146/4786	0.017208665	0.529631931	0.523512949	AQP4/NCF2/TYROBP/SLC2A3/CHRNA1/ITGB2/PLAUR	7
GO:0031252	CC	GO:0031252	cell leading edge	5/88	82/4786	0.016869969	0.529631931	0.523512949	VIM/CAPG/NME1/CORO1A/THEM4	5
GO:0031300	CC	GO:0031300	intrinsic component of organelle membrane	5/88	86/4786	0.020341841	0.529631931	0.523512949	RAB3B/SFXN1/DGAT2/CHCHD6/SLC37A2	5
GO:0005811	CC	GO:0005811	lipid droplet	3/88	27/4786	0.012774732	0.529631931	0.523512949	LIPE/DGAT2/CIDEC	3
GO:0005215	MF	GO:0005215	transporter activity	11/75	257/3916	0.008955876	0.25336266	0.246942164	AQP4/SFXN1/SLC16A13/ATP6V1E2/SLC1A5/SLC2A3/CHRNA1/RBP4/SLC37A2/SLC18A2/FABP4	11
GO:0048018	MF	GO:0048018	receptor ligand activity	7/75	129/3916	0.011028071	0.25336266	0.246942164	MSTN/ADM/APLN/IL1RN/LEP/CXCL5/AVP	7
GO:0030546	MF	GO:0030546	signaling receptor activator activity	7/75	130/3916	0.011479984	0.25336266	0.246942164	MSTN/ADM/APLN/IL1RN/LEP/CXCL5/AVP	7
GO:0008201	MF	GO:0008201	heparin binding	5/75	45/3916	0.001514418	0.25336266	0.246942164	MSTN/SOST/FN1/COMP/CXCL5	5
GO:0005539	MF	GO:0005539	glycosaminoglycan binding	5/75	56/3916	0.004021045	0.25336266	0.246942164	MSTN/SOST/FN1/COMP/CXCL5	5
