# Supplementary material for: Transcriptome and HS-SPME-GC-MS analysis of key genes and flavor components associated with beef marbling
Source: Front Vet Sci. 2025 May 9;12:1501177. doi: 10.3389/fvets.2025.1501177 (PMC12098558; doi:10.3389/fvets.2025.1501177)
Supplement: Supplementary file 1 [file Data_Sheet_1.zip › Supplementary/Table S7 KEGG Pathway.csv]

	ID	Description	GeneRatio	BgRatio	pvalue	p.adjust	qvalue	geneID	Count	number
bta04923	bta04923	Regulation of lipolysis in adipocytes	9/183	59/9055	2.43104519278579e-06	0.000605330253003663	0.000539947932292424	282330/286879/505740/282133/281790/520598/534607/281759/107131843	9	Regulation of lipolysis in adipocytes
bta00030	bta00030	Pentose phosphate pathway	6/183	28/9055	1.63338160266735e-05	0.00203356009532085	0.00181391325348848	281179/445425/513483/280910/509186/507517	6	Pentose phosphate pathway
bta04152	bta04152	AMPK signaling pathway	11/183	123/9055	3.67131092268857e-05	0.00279377279466193	0.00249201462554922	286879/281590/280924/281993/513483/280836/282856/282134/509200/282855/107131843	11	AMPK signaling pathway
bta05030	bta05030	Cocaine addiction	7/183	48/9055	4.48798842515973e-05	0.00279377279466193	0.00249201462554922	282459/505740/100295209/281790/281453/280707/282471	7	Cocaine addiction
bta01200	bta01200	Carbon metabolism	10/183	112/9055	8.45836745031016e-05	0.00421226699025446	0.00375729585687462	281179/445425/506459/513483/280910/510506/516783/514346/509186/507517	10	Carbon metabolism
bta05034	bta05034	Alcoholism	14/183	246/9055	0.000451693397254009	0.0187452759860414	0.0167205801439642	282459/505740/100295209/281790/280707/529277/616790/618824/104968446/539277/616800/616819/107131750/282471	14	Alcoholism
bta04145	bta04145	Phagosome	11/183	172/9055	0.000713051791848645	0.0253642708814732	0.0226246508391074	282530/281346/540113/281088/407173/281877/510417/407124/282196/100141266/532865	11	Phagosome
bta05133	bta05133	Pertussis	7/183	78/9055	0.000967878839384514	0.030125228875843	0.0268713730408069	281790/281877/407124/514214/539277/515440/281735	7	Pertussis
bta04613	bta04613	Neutrophil extracellular trap formation	13/183	253/9055	0.00183244101443158	0.0479254041065117	0.0427489336988965	281346/510522/281877/407124/514214/529277/616790/618824/104968446/616800/616819/107131750/532865	13	Neutrophil extracellular trap formation
bta04670	bta04670	Leukocyte transendothelial migration	8/183	115/9055	0.00224272973341974	0.0479254041065117	0.0427489336988965	282871/506545/281346/514998/504782/281790/281877/407124	8	Leukocyte transendothelial migration
bta04514	bta04514	Cell adhesion molecules	10/183	171/9055	0.00241822484031032	0.0479254041065117	0.0427489336988965	282530/506545/531178/514998/529759/407173/281877/510417/112445824/407124	10	Cell adhesion molecules
bta05146	bta05146	Amoebiasis	8/183	117/9055	0.00249902696580747	0.0479254041065117	0.0427489336988965	510832/509004/280794/781011/281877/532029/407124/521663	8	Amoebiasis
bta05031	bta05031	Amphetamine addiction	6/183	69/9055	0.00262060405219636	0.0479254041065117	0.0427489336988965	282459/505740/100295209/280707/539277/282471	6	Amphetamine addiction
bta04610	bta04610	Complement and coagulation cascades	7/183	93/9055	0.00269460103410106	0.0479254041065117	0.0427489336988965	101904063/510522/281877/407124/514076/281983/515440	7	Complement and coagulation cascades
