# Supplementary material for: Transcriptome and HS-SPME-GC-MS analysis of key genes and flavor components associated with beef marbling
Source: Front Vet Sci. 2025 May 9;12:1501177. doi: 10.3389/fvets.2025.1501177 (PMC12098558; doi:10.3389/fvets.2025.1501177)
Supplement: Supplementary file 1 [file Data_Sheet_1.zip › Supplementary/Table S8 DEGs in the three modules.xlsx]

## Sheet: turquoise
ENSBTAG00000000080
ENSBTAG00000000092
ENSBTAG00000000205
ENSBTAG00000000210
ENSBTAG00000000332
ENSBTAG00000000392
ENSBTAG00000000428
ENSBTAG00000000497
ENSBTAG00000000599
ENSBTAG00000000623
ENSBTAG00000000694
ENSBTAG00000000705
ENSBTAG00000000706
ENSBTAG00000000838
ENSBTAG00000000961
ENSBTAG00000001022
ENSBTAG00000001449
ENSBTAG00000001507
ENSBTAG00000001551
ENSBTAG00000001564
ENSBTAG00000001731
ENSBTAG00000001767
ENSBTAG00000001851
ENSBTAG00000001942
ENSBTAG00000001962
ENSBTAG00000002042
ENSBTAG00000002148
ENSBTAG00000002209
ENSBTAG00000002303
ENSBTAG00000002402
ENSBTAG00000002404
ENSBTAG00000002469
ENSBTAG00000002520
ENSBTAG00000002784
ENSBTAG00000002810
ENSBTAG00000002828
ENSBTAG00000002871
ENSBTAG00000002995
ENSBTAG00000003015
ENSBTAG00000003033
ENSBTAG00000003063
ENSBTAG00000003237
ENSBTAG00000003294
ENSBTAG00000003390
ENSBTAG00000003446
ENSBTAG00000003469
ENSBTAG00000003530
ENSBTAG00000003535
ENSBTAG00000003635
ENSBTAG00000003669
ENSBTAG00000003759
ENSBTAG00000003777
ENSBTAG00000003959
ENSBTAG00000003968
ENSBTAG00000003975
ENSBTAG00000003989
ENSBTAG00000004038
ENSBTAG00000004114
ENSBTAG00000004172
ENSBTAG00000004290
ENSBTAG00000004653
ENSBTAG00000004860
ENSBTAG00000004874
ENSBTAG00000005089
ENSBTAG00000005090
ENSBTAG00000005191
ENSBTAG00000005338
ENSBTAG00000005448
ENSBTAG00000005469
ENSBTAG00000005557
ENSBTAG00000005674
ENSBTAG00000005748
ENSBTAG00000005832
ENSBTAG00000005970
ENSBTAG00000006150
ENSBTAG00000006222
ENSBTAG00000006347
ENSBTAG00000006368
ENSBTAG00000006419
ENSBTAG00000006495
ENSBTAG00000006500
ENSBTAG00000006517
ENSBTAG00000006574
ENSBTAG00000006663
ENSBTAG00000006712
ENSBTAG00000006828
ENSBTAG00000006907
ENSBTAG00000006909
ENSBTAG00000006936
ENSBTAG00000006938
ENSBTAG00000007084
ENSBTAG00000007116
ENSBTAG00000007123
ENSBTAG00000007149
ENSBTAG00000007159
ENSBTAG00000007256
ENSBTAG00000007360
ENSBTAG00000007421
ENSBTAG00000007498
ENSBTAG00000007756
ENSBTAG00000007807
ENSBTAG00000007850
ENSBTAG00000008028
ENSBTAG00000008075
ENSBTAG00000008150
ENSBTAG00000008237
ENSBTAG00000008241
ENSBTAG00000008347
ENSBTAG00000008355
ENSBTAG00000008362
ENSBTAG00000008432
ENSBTAG00000008435
ENSBTAG00000008636
ENSBTAG00000008665
ENSBTAG00000008841
ENSBTAG00000009163
ENSBTAG00000009175
ENSBTAG00000009251
ENSBTAG00000009346
ENSBTAG00000009417
ENSBTAG00000009569
ENSBTAG00000009727
ENSBTAG00000009795
ENSBTAG00000009965
ENSBTAG00000009984
ENSBTAG00000009990
ENSBTAG00000010059
ENSBTAG00000010271
ENSBTAG00000010318
ENSBTAG00000010457
ENSBTAG00000010509
ENSBTAG00000010571
ENSBTAG00000010639
ENSBTAG00000010738
ENSBTAG00000010741
ENSBTAG00000011011
ENSBTAG00000011014
ENSBTAG00000011121
ENSBTAG00000011182
ENSBTAG00000011444
ENSBTAG00000011586
ENSBTAG00000011608
ENSBTAG00000011752
ENSBTAG00000011820
ENSBTAG00000011864
ENSBTAG00000011909
ENSBTAG00000012088
ENSBTAG00000012101
ENSBTAG00000012146
ENSBTAG00000012181
ENSBTAG00000012219
ENSBTAG00000012244
ENSBTAG00000012265
ENSBTAG00000012274
ENSBTAG00000012500
ENSBTAG00000012587
ENSBTAG00000012619
ENSBTAG00000012632
ENSBTAG00000012634
ENSBTAG00000012739
ENSBTAG00000012777
ENSBTAG00000012860
ENSBTAG00000013401
ENSBTAG00000013440
ENSBTAG00000013495
ENSBTAG00000013555
ENSBTAG00000013563
ENSBTAG00000014159
ENSBTAG00000014249
ENSBTAG00000014262
ENSBTAG00000014426
ENSBTAG00000014433
ENSBTAG00000014506
ENSBTAG00000014619
ENSBTAG00000014724
ENSBTAG00000014840
ENSBTAG00000014930
ENSBTAG00000014931
ENSBTAG00000014960
ENSBTAG00000015004
ENSBTAG00000015051
ENSBTAG00000015190
ENSBTAG00000015230
ENSBTAG00000015339
ENSBTAG00000015384
ENSBTAG00000015406
ENSBTAG00000015408
ENSBTAG00000015437
ENSBTAG00000015482
ENSBTAG00000015487
ENSBTAG00000015511
ENSBTAG00000015579
ENSBTAG00000015677
ENSBTAG00000015824
ENSBTAG00000015848
ENSBTAG00000015879
ENSBTAG00000015909
ENSBTAG00000015996
ENSBTAG00000016194
ENSBTAG00000016243
ENSBTAG00000016268
ENSBTAG00000016420
ENSBTAG00000016429
ENSBTAG00000016511
ENSBTAG00000016558
ENSBTAG00000016664
ENSBTAG00000016810
ENSBTAG00000016899
ENSBTAG00000016929
ENSBTAG00000016951
ENSBTAG00000016952
ENSBTAG00000016977
ENSBTAG00000017002
ENSBTAG00000017077
ENSBTAG00000017078
ENSBTAG00000017543
ENSBTAG00000017996
ENSBTAG00000018037
ENSBTAG00000018072
ENSBTAG00000018291
ENSBTAG00000018329
ENSBTAG00000018369
ENSBTAG00000018884
ENSBTAG00000018938
ENSBTAG00000019024
ENSBTAG00000019096
ENSBTAG00000019298
ENSBTAG00000019313
ENSBTAG00000019437
ENSBTAG00000019470
ENSBTAG00000019526
ENSBTAG00000019672
ENSBTAG00000019685
ENSBTAG00000019782
ENSBTAG00000019822
ENSBTAG00000019903
ENSBTAG00000020060
ENSBTAG00000020066
ENSBTAG00000020080
ENSBTAG00000020194
ENSBTAG00000020327
ENSBTAG00000020345
ENSBTAG00000020606
ENSBTAG00000020688
ENSBTAG00000020751
ENSBTAG00000020759
ENSBTAG00000020939
ENSBTAG00000020947
ENSBTAG00000020999
ENSBTAG00000021000
ENSBTAG00000021140
ENSBTAG00000021157
ENSBTAG00000021192
ENSBTAG00000021209
ENSBTAG00000021294
ENSBTAG00000021367
ENSBTAG00000021417
ENSBTAG00000021464
ENSBTAG00000021482
ENSBTAG00000021484
ENSBTAG00000021776
ENSBTAG00000021896
ENSBTAG00000022799
ENSBTAG00000022947
ENSBTAG00000023259
ENSBTAG00000023659
ENSBTAG00000024115
ENSBTAG00000024341
ENSBTAG00000024657
ENSBTAG00000025277
ENSBTAG00000025413
ENSBTAG00000026613
ENSBTAG00000026676
ENSBTAG00000026963
ENSBTAG00000027337
ENSBTAG00000030209
ENSBTAG00000030302
ENSBTAG00000030578
ENSBTAG00000030670
ENSBTAG00000030885
ENSBTAG00000030962
ENSBTAG00000031279
ENSBTAG00000031332
ENSBTAG00000031335
ENSBTAG00000031500
ENSBTAG00000031503
ENSBTAG00000031509
ENSBTAG00000032089
ENSBTAG00000032331
ENSBTAG00000033961
ENSBTAG00000036183
ENSBTAG00000038079
ENSBTAG00000039121
ENSBTAG00000039341
ENSBTAG00000039374
ENSBTAG00000040006
ENSBTAG00000044048
ENSBTAG00000045664
ENSBTAG00000045757
ENSBTAG00000045762
ENSBTAG00000045981
ENSBTAG00000046346
ENSBTAG00000046359
ENSBTAG00000046607
ENSBTAG00000046672
ENSBTAG00000046750
ENSBTAG00000046765
ENSBTAG00000046775
ENSBTAG00000046869
ENSBTAG00000047231
ENSBTAG00000048547
ENSBTAG00000049402
ENSBTAG00000049845
ENSBTAG00000050130
ENSBTAG00000050786
ENSBTAG00000050888
ENSBTAG00000050933
ENSBTAG00000051767
ENSBTAG00000052744
ENSBTAG00000053086
ENSBTAG00000054678
MSTRG.2836
MSTRG.3444
MSTRG.6120
MSTRG.8403

## Sheet: blue
ENSBTAG00000000014
ENSBTAG00000000026
ENSBTAG00000000033
ENSBTAG00000000050
ENSBTAG00000000062
ENSBTAG00000000073
ENSBTAG00000000090
ENSBTAG00000000099
ENSBTAG00000000103
ENSBTAG00000000113
ENSBTAG00000000133
ENSBTAG00000000140
ENSBTAG00000000204
ENSBTAG00000000212
ENSBTAG00000000215
ENSBTAG00000000224
ENSBTAG00000000241
ENSBTAG00000000283
ENSBTAG00000000292
ENSBTAG00000000296
ENSBTAG00000000312
ENSBTAG00000000342
ENSBTAG00000000345
ENSBTAG00000000347
ENSBTAG00000000385
ENSBTAG00000000387
ENSBTAG00000000389
ENSBTAG00000000390
ENSBTAG00000000395
ENSBTAG00000000404
ENSBTAG00000000405
ENSBTAG00000000442
ENSBTAG00000000492
ENSBTAG00000000494
ENSBTAG00000000511
ENSBTAG00000000524
ENSBTAG00000000551
ENSBTAG00000000555
ENSBTAG00000000559
ENSBTAG00000000563
ENSBTAG00000000578
ENSBTAG00000000598
ENSBTAG00000000604
ENSBTAG00000000644
ENSBTAG00000000653
ENSBTAG00000000666
ENSBTAG00000000678
ENSBTAG00000000696
ENSBTAG00000000699
ENSBTAG00000000700
ENSBTAG00000000704
ENSBTAG00000000711
ENSBTAG00000000712
ENSBTAG00000000742
ENSBTAG00000000754
ENSBTAG00000000764
ENSBTAG00000000773
ENSBTAG00000000789
ENSBTAG00000000807
ENSBTAG00000000810
ENSBTAG00000000815
ENSBTAG00000000820
ENSBTAG00000000833
ENSBTAG00000000871
ENSBTAG00000000875
ENSBTAG00000000913
ENSBTAG00000000944
ENSBTAG00000000948
ENSBTAG00000000979
ENSBTAG00000000995
ENSBTAG00000001009
ENSBTAG00000001014
ENSBTAG00000001015
ENSBTAG00000001027
ENSBTAG00000001037
ENSBTAG00000001042
ENSBTAG00000001060
ENSBTAG00000001078
ENSBTAG00000001116
ENSBTAG00000001137
ENSBTAG00000001146
ENSBTAG00000001153
ENSBTAG00000001164
ENSBTAG00000001181
ENSBTAG00000001185
ENSBTAG00000001193
ENSBTAG00000001199
ENSBTAG00000001207
ENSBTAG00000001244
ENSBTAG00000001258
ENSBTAG00000001294
ENSBTAG00000001320
ENSBTAG00000001332
ENSBTAG00000001333
ENSBTAG00000001356
ENSBTAG00000001368
ENSBTAG00000001408
ENSBTAG00000001417
ENSBTAG00000001420
ENSBTAG00000001463
ENSBTAG00000001468
ENSBTAG00000001478
ENSBTAG00000001489
ENSBTAG00000001497
ENSBTAG00000001506
ENSBTAG00000001565
ENSBTAG00000001568
ENSBTAG00000001579
ENSBTAG00000001586
ENSBTAG00000001592
ENSBTAG00000001594
ENSBTAG00000001597
ENSBTAG00000001601
ENSBTAG00000001619
ENSBTAG00000001656
ENSBTAG00000001671
ENSBTAG00000001727
ENSBTAG00000001749
ENSBTAG00000001754
ENSBTAG00000001771
ENSBTAG00000001774
ENSBTAG00000001792
ENSBTAG00000001795
ENSBTAG00000001807
ENSBTAG00000001814
ENSBTAG00000001832
ENSBTAG00000001843
ENSBTAG00000001854
ENSBTAG00000001855
ENSBTAG00000001904
ENSBTAG00000001936
ENSBTAG00000001941
ENSBTAG00000001948
ENSBTAG00000001961
ENSBTAG00000002039
ENSBTAG00000002051
ENSBTAG00000002068
ENSBTAG00000002069
ENSBTAG00000002078
ENSBTAG00000002105
ENSBTAG00000002107
ENSBTAG00000002108
ENSBTAG00000002121
ENSBTAG00000002223
ENSBTAG00000002258
ENSBTAG00000002278
ENSBTAG00000002319
ENSBTAG00000002323
ENSBTAG00000002326
ENSBTAG00000002336
ENSBTAG00000002346
ENSBTAG00000002367
ENSBTAG00000002378
ENSBTAG00000002391
ENSBTAG00000002411
ENSBTAG00000002452
ENSBTAG00000002457
ENSBTAG00000002458
ENSBTAG00000002468
ENSBTAG00000002480
ENSBTAG00000002485
ENSBTAG00000002490
ENSBTAG00000002510
ENSBTAG00000002525
ENSBTAG00000002527
ENSBTAG00000002531
ENSBTAG00000002539
ENSBTAG00000002557
ENSBTAG00000002562
ENSBTAG00000002585
ENSBTAG00000002591
ENSBTAG00000002608
ENSBTAG00000002624
ENSBTAG00000002633
ENSBTAG00000002657
ENSBTAG00000002676
ENSBTAG00000002683
ENSBTAG00000002690
ENSBTAG00000002699
ENSBTAG00000002707
ENSBTAG00000002709
ENSBTAG00000002728
ENSBTAG00000002734
ENSBTAG00000002735
ENSBTAG00000002748
ENSBTAG00000002769
ENSBTAG00000002770
ENSBTAG00000002804
ENSBTAG00000002823
ENSBTAG00000002827
ENSBTAG00000002834
ENSBTAG00000002837
ENSBTAG00000002854
ENSBTAG00000002863
ENSBTAG00000002885
ENSBTAG00000002915
ENSBTAG00000002917
ENSBTAG00000002922
ENSBTAG00000002941
ENSBTAG00000002947
ENSBTAG00000002953
ENSBTAG00000002960
ENSBTAG00000002962
ENSBTAG00000002977
ENSBTAG00000002980
ENSBTAG00000002983
ENSBTAG00000003001
ENSBTAG00000003017
ENSBTAG00000003038
ENSBTAG00000003043
ENSBTAG00000003069
ENSBTAG00000003109
ENSBTAG00000003155
ENSBTAG00000003161
ENSBTAG00000003166
ENSBTAG00000003180
ENSBTAG00000003189
ENSBTAG00000003192
ENSBTAG00000003217
ENSBTAG00000003219
ENSBTAG00000003220
ENSBTAG00000003222
ENSBTAG00000003263
ENSBTAG00000003265
ENSBTAG00000003276
ENSBTAG00000003291
ENSBTAG00000003298
ENSBTAG00000003300
ENSBTAG00000003303
ENSBTAG00000003312
ENSBTAG00000003328
ENSBTAG00000003359
ENSBTAG00000003388
ENSBTAG00000003403
ENSBTAG00000003417
ENSBTAG00000003418
ENSBTAG00000003455
ENSBTAG00000003457
ENSBTAG00000003490
ENSBTAG00000003504
ENSBTAG00000003509
ENSBTAG00000003515
ENSBTAG00000003525
ENSBTAG00000003526
ENSBTAG00000003543
ENSBTAG00000003553
ENSBTAG00000003559
ENSBTAG00000003565
ENSBTAG00000003576
ENSBTAG00000003577
ENSBTAG00000003598
ENSBTAG00000003636
ENSBTAG00000003639
ENSBTAG00000003642
ENSBTAG00000003695
ENSBTAG00000003709
ENSBTAG00000003711
ENSBTAG00000003712
ENSBTAG00000003757
ENSBTAG00000003758
ENSBTAG00000003798
ENSBTAG00000003799
ENSBTAG00000003806
ENSBTAG00000003808
ENSBTAG00000003815
ENSBTAG00000003817
ENSBTAG00000003832
ENSBTAG00000003871
ENSBTAG00000003880
ENSBTAG00000003907
ENSBTAG00000003915
ENSBTAG00000003916
ENSBTAG00000003919
ENSBTAG00000003934
ENSBTAG00000003937
ENSBTAG00000003948
ENSBTAG00000003986
ENSBTAG00000003990
ENSBTAG00000004000
ENSBTAG00000004009
ENSBTAG00000004014
ENSBTAG00000004035
ENSBTAG00000004041
ENSBTAG00000004059
ENSBTAG00000004126
ENSBTAG00000004147
ENSBTAG00000004161
ENSBTAG00000004189
ENSBTAG00000004196
ENSBTAG00000004199
ENSBTAG00000004211
ENSBTAG00000004215
ENSBTAG00000004225
ENSBTAG00000004237
ENSBTAG00000004242
ENSBTAG00000004246
ENSBTAG00000004268
ENSBTAG00000004294
ENSBTAG00000004305
ENSBTAG00000004333
ENSBTAG00000004392
ENSBTAG00000004400
ENSBTAG00000004432
ENSBTAG00000004448
ENSBTAG00000004471
ENSBTAG00000004497
ENSBTAG00000004499
ENSBTAG00000004531
ENSBTAG00000004542
ENSBTAG00000004551
ENSBTAG00000004556
ENSBTAG00000004568
ENSBTAG00000004587
ENSBTAG00000004600
ENSBTAG00000004613
ENSBTAG00000004635
ENSBTAG00000004651
ENSBTAG00000004679
ENSBTAG00000004688
ENSBTAG00000004723
ENSBTAG00000004755
ENSBTAG00000004767
ENSBTAG00000004770
ENSBTAG00000004783
ENSBTAG00000004787
ENSBTAG00000004788
ENSBTAG00000004796
ENSBTAG00000004801
ENSBTAG00000004803
ENSBTAG00000004806
ENSBTAG00000004829
ENSBTAG00000004840
ENSBTAG00000004852
ENSBTAG00000004870
ENSBTAG00000004875
ENSBTAG00000004891
ENSBTAG00000004902
ENSBTAG00000004907
ENSBTAG00000004913
ENSBTAG00000004915
ENSBTAG00000004922
ENSBTAG00000004937
ENSBTAG00000004948
ENSBTAG00000004962
ENSBTAG00000004989
ENSBTAG00000004992
ENSBTAG00000005009
ENSBTAG00000005034
ENSBTAG00000005075
ENSBTAG00000005077
ENSBTAG00000005102
ENSBTAG00000005119
ENSBTAG00000005140
ENSBTAG00000005144
ENSBTAG00000005152
ENSBTAG00000005161
ENSBTAG00000005182
ENSBTAG00000005183
ENSBTAG00000005218
ENSBTAG00000005247
ENSBTAG00000005260
ENSBTAG00000005273
ENSBTAG00000005280
ENSBTAG00000005296
ENSBTAG00000005304
ENSBTAG00000005337
ENSBTAG00000005340
ENSBTAG00000005345
ENSBTAG00000005354
ENSBTAG00000005357
ENSBTAG00000005390
ENSBTAG00000005413
ENSBTAG00000005432
ENSBTAG00000005434
ENSBTAG00000005455
ENSBTAG00000005477
ENSBTAG00000005492
ENSBTAG00000005501
ENSBTAG00000005503
ENSBTAG00000005523
ENSBTAG00000005536
ENSBTAG00000005574
ENSBTAG00000005577
ENSBTAG00000005578
ENSBTAG00000005583
ENSBTAG00000005589
ENSBTAG00000005596
ENSBTAG00000005620
ENSBTAG00000005630
ENSBTAG00000005631
ENSBTAG00000005635
ENSBTAG00000005654
ENSBTAG00000005664
ENSBTAG00000005676
ENSBTAG00000005678
ENSBTAG00000005714
ENSBTAG00000005718
ENSBTAG00000005750
ENSBTAG00000005792
ENSBTAG00000005793
ENSBTAG00000005799
ENSBTAG00000005828
ENSBTAG00000005844
ENSBTAG00000005846
ENSBTAG00000005865
ENSBTAG00000005868
ENSBTAG00000005903
ENSBTAG00000005907
ENSBTAG00000005946
ENSBTAG00000005958
ENSBTAG00000005960
ENSBTAG00000005974
ENSBTAG00000006007
ENSBTAG00000006027
ENSBTAG00000006030
ENSBTAG00000006035
ENSBTAG00000006039
ENSBTAG00000006045
ENSBTAG00000006056
ENSBTAG00000006071
ENSBTAG00000006075
ENSBTAG00000006086
ENSBTAG00000006087
ENSBTAG00000006099
ENSBTAG00000006126
ENSBTAG00000006130
ENSBTAG00000006134
ENSBTAG00000006135
ENSBTAG00000006161
ENSBTAG00000006162
ENSBTAG00000006187
ENSBTAG00000006189
ENSBTAG00000006199
ENSBTAG00000006234
ENSBTAG00000006235
ENSBTAG00000006240
ENSBTAG00000006241
ENSBTAG00000006244
ENSBTAG00000006246
ENSBTAG00000006247
ENSBTAG00000006262
ENSBTAG00000006270
ENSBTAG00000006276
ENSBTAG00000006287
ENSBTAG00000006296
ENSBTAG00000006322
ENSBTAG00000006324
ENSBTAG00000006335
ENSBTAG00000006342
ENSBTAG00000006349
ENSBTAG00000006364
ENSBTAG00000006367
ENSBTAG00000006371
ENSBTAG00000006374
ENSBTAG00000006377
ENSBTAG00000006378
ENSBTAG00000006396
ENSBTAG00000006452
ENSBTAG00000006466
ENSBTAG00000006479
ENSBTAG00000006482
ENSBTAG00000006486
ENSBTAG00000006487
ENSBTAG00000006506
ENSBTAG00000006542
ENSBTAG00000006547
ENSBTAG00000006561
ENSBTAG00000006586
ENSBTAG00000006611
ENSBTAG00000006633
ENSBTAG00000006638
ENSBTAG00000006656
ENSBTAG00000006665
ENSBTAG00000006670
ENSBTAG00000006678
ENSBTAG00000006680
ENSBTAG00000006690
ENSBTAG00000006693
ENSBTAG00000006731
ENSBTAG00000006747
ENSBTAG00000006752
ENSBTAG00000006767
ENSBTAG00000006775
ENSBTAG00000006789
ENSBTAG00000006817
ENSBTAG00000006823
ENSBTAG00000006835
ENSBTAG00000006864
ENSBTAG00000006896
ENSBTAG00000006905
ENSBTAG00000006910
ENSBTAG00000006921
ENSBTAG00000006927
ENSBTAG00000006937
ENSBTAG00000006951
ENSBTAG00000006962
ENSBTAG00000006963
ENSBTAG00000006982
ENSBTAG00000006995
ENSBTAG00000006998
ENSBTAG00000007002
ENSBTAG00000007016
ENSBTAG00000007079
ENSBTAG00000007080
ENSBTAG00000007099
ENSBTAG00000007101
ENSBTAG00000007113
ENSBTAG00000007152
ENSBTAG00000007160
ENSBTAG00000007177
ENSBTAG00000007187
ENSBTAG00000007196
ENSBTAG00000007203
ENSBTAG00000007206
ENSBTAG00000007210
ENSBTAG00000007213
ENSBTAG00000007244
ENSBTAG00000007268
ENSBTAG00000007273
ENSBTAG00000007315
ENSBTAG00000007323
ENSBTAG00000007338
ENSBTAG00000007363
ENSBTAG00000007366
ENSBTAG00000007375
ENSBTAG00000007390
ENSBTAG00000007435
ENSBTAG00000007439
ENSBTAG00000007450
ENSBTAG00000007453
ENSBTAG00000007454
ENSBTAG00000007483
ENSBTAG00000007510
ENSBTAG00000007572
ENSBTAG00000007609
ENSBTAG00000007620
ENSBTAG00000007626
ENSBTAG00000007657
ENSBTAG00000007658
ENSBTAG00000007685
ENSBTAG00000007689
ENSBTAG00000007718
ENSBTAG00000007734
ENSBTAG00000007737
ENSBTAG00000007739
ENSBTAG00000007754
ENSBTAG00000007776
ENSBTAG00000007779
ENSBTAG00000007780
ENSBTAG00000007784
ENSBTAG00000007788
ENSBTAG00000007791
ENSBTAG00000007808
ENSBTAG00000007813
ENSBTAG00000007818
ENSBTAG00000007841
ENSBTAG00000007865
ENSBTAG00000007876
ENSBTAG00000007880
ENSBTAG00000007893
ENSBTAG00000007895
ENSBTAG00000007898
ENSBTAG00000007900
ENSBTAG00000007909
ENSBTAG00000007931
ENSBTAG00000007932
ENSBTAG00000007952
ENSBTAG00000007953
ENSBTAG00000007961
ENSBTAG00000007962
ENSBTAG00000007969
ENSBTAG00000008004
ENSBTAG00000008010
ENSBTAG00000008025
ENSBTAG00000008027
ENSBTAG00000008053
ENSBTAG00000008063
ENSBTAG00000008065
ENSBTAG00000008132
ENSBTAG00000008186
ENSBTAG00000008202
ENSBTAG00000008213
ENSBTAG00000008251
ENSBTAG00000008272
ENSBTAG00000008292
ENSBTAG00000008300
ENSBTAG00000008301
ENSBTAG00000008302
ENSBTAG00000008310
ENSBTAG00000008340
ENSBTAG00000008348
ENSBTAG00000008361
ENSBTAG00000008385
ENSBTAG00000008396
ENSBTAG00000008411
ENSBTAG00000008419
ENSBTAG00000008443
ENSBTAG00000008523
ENSBTAG00000008541
ENSBTAG00000008543
ENSBTAG00000008570
ENSBTAG00000008573
ENSBTAG00000008575
ENSBTAG00000008579
ENSBTAG00000008585
ENSBTAG00000008600
ENSBTAG00000008609
ENSBTAG00000008612
ENSBTAG00000008621
ENSBTAG00000008634
ENSBTAG00000008635
ENSBTAG00000008646
ENSBTAG00000008650
ENSBTAG00000008692
ENSBTAG00000008699
ENSBTAG00000008719
ENSBTAG00000008726
ENSBTAG00000008732
ENSBTAG00000008733
ENSBTAG00000008736
ENSBTAG00000008766
ENSBTAG00000008787
ENSBTAG00000008789
ENSBTAG00000008814
ENSBTAG00000008817
ENSBTAG00000008835
ENSBTAG00000008842
ENSBTAG00000008844
ENSBTAG00000008888
ENSBTAG00000008893
ENSBTAG00000008931
ENSBTAG00000008954
ENSBTAG00000008966
ENSBTAG00000008978
ENSBTAG00000008997
ENSBTAG00000009019
ENSBTAG00000009021
ENSBTAG00000009026
ENSBTAG00000009036
ENSBTAG00000009048
ENSBTAG00000009051
ENSBTAG00000009055
ENSBTAG00000009064
ENSBTAG00000009111
ENSBTAG00000009112
ENSBTAG00000009151
ENSBTAG00000009167
ENSBTAG00000009172
ENSBTAG00000009177
ENSBTAG00000009182
ENSBTAG00000009183
ENSBTAG00000009194
ENSBTAG00000009199
ENSBTAG00000009200
ENSBTAG00000009206
ENSBTAG00000009208
ENSBTAG00000009214
ENSBTAG00000009216
ENSBTAG00000009231
ENSBTAG00000009237
ENSBTAG00000009267
ENSBTAG00000009307
ENSBTAG00000009315
ENSBTAG00000009376
ENSBTAG00000009381
ENSBTAG00000009384
ENSBTAG00000009407
ENSBTAG00000009415
ENSBTAG00000009421
ENSBTAG00000009434
ENSBTAG00000009451
ENSBTAG00000009483
ENSBTAG00000009486
ENSBTAG00000009490
ENSBTAG00000009506
ENSBTAG00000009517
ENSBTAG00000009534
ENSBTAG00000009535
ENSBTAG00000009542
ENSBTAG00000009543
ENSBTAG00000009562
ENSBTAG00000009568
ENSBTAG00000009574
ENSBTAG00000009580
ENSBTAG00000009603
ENSBTAG00000009614
ENSBTAG00000009615
ENSBTAG00000009676
ENSBTAG00000009705
ENSBTAG00000009719
ENSBTAG00000009725
ENSBTAG00000009733
ENSBTAG00000009738
ENSBTAG00000009770
ENSBTAG00000009778
ENSBTAG00000009784
ENSBTAG00000009839
ENSBTAG00000009841
ENSBTAG00000009844
ENSBTAG00000009886
ENSBTAG00000009915
ENSBTAG00000009960
ENSBTAG00000009987
ENSBTAG00000009996
ENSBTAG00000009998
ENSBTAG00000010013
ENSBTAG00000010050
ENSBTAG00000010111
ENSBTAG00000010138
ENSBTAG00000010167
ENSBTAG00000010170
ENSBTAG00000010176
ENSBTAG00000010179
ENSBTAG00000010193
ENSBTAG00000010234
ENSBTAG00000010242
ENSBTAG00000010303
ENSBTAG00000010309
ENSBTAG00000010321
ENSBTAG00000010336
ENSBTAG00000010339
ENSBTAG00000010343
ENSBTAG00000010345
ENSBTAG00000010347
ENSBTAG00000010365
ENSBTAG00000010368
ENSBTAG00000010376
ENSBTAG00000010378
ENSBTAG00000010386
ENSBTAG00000010387
ENSBTAG00000010416
ENSBTAG00000010447
ENSBTAG00000010467
ENSBTAG00000010502
ENSBTAG00000010504
ENSBTAG00000010506
ENSBTAG00000010562
ENSBTAG00000010564
ENSBTAG00000010619
ENSBTAG00000010626
ENSBTAG00000010627
ENSBTAG00000010645
ENSBTAG00000010647
ENSBTAG00000010663
ENSBTAG00000010664
ENSBTAG00000010668
ENSBTAG00000010682
ENSBTAG00000010692
ENSBTAG00000010715
ENSBTAG00000010731
ENSBTAG00000010787
ENSBTAG00000010793
ENSBTAG00000010799
ENSBTAG00000010803
ENSBTAG00000010810
ENSBTAG00000010812
ENSBTAG00000010815
ENSBTAG00000010830
ENSBTAG00000010832
ENSBTAG00000010888
ENSBTAG00000010898
ENSBTAG00000010899
ENSBTAG00000010915
ENSBTAG00000010931
ENSBTAG00000010932
ENSBTAG00000010954
ENSBTAG00000010963
ENSBTAG00000010987
ENSBTAG00000010988
ENSBTAG00000010992
ENSBTAG00000011043
ENSBTAG00000011070
ENSBTAG00000011075
ENSBTAG00000011104
ENSBTAG00000011125
ENSBTAG00000011134
ENSBTAG00000011135
ENSBTAG00000011143
ENSBTAG00000011145
ENSBTAG00000011154
ENSBTAG00000011178
ENSBTAG00000011190
ENSBTAG00000011198
ENSBTAG00000011204
ENSBTAG00000011215
ENSBTAG00000011226
ENSBTAG00000011228
ENSBTAG00000011238
ENSBTAG00000011258
ENSBTAG00000011284
ENSBTAG00000011292
ENSBTAG00000011298
ENSBTAG00000011325
ENSBTAG00000011337
ENSBTAG00000011350
ENSBTAG00000011360
ENSBTAG00000011382
ENSBTAG00000011392
ENSBTAG00000011394
ENSBTAG00000011429
ENSBTAG00000011435
ENSBTAG00000011447
ENSBTAG00000011461
ENSBTAG00000011473
ENSBTAG00000011488
ENSBTAG00000011494
ENSBTAG00000011514
ENSBTAG00000011516
ENSBTAG00000011528
ENSBTAG00000011575
ENSBTAG00000011578
ENSBTAG00000011585
ENSBTAG00000011588
ENSBTAG00000011590
ENSBTAG00000011595
ENSBTAG00000011611
ENSBTAG00000011632
ENSBTAG00000011662
ENSBTAG00000011666
ENSBTAG00000011667
ENSBTAG00000011677
ENSBTAG00000011698
ENSBTAG00000011699
ENSBTAG00000011753
ENSBTAG00000011762
ENSBTAG00000011779
ENSBTAG00000011784
ENSBTAG00000011787
ENSBTAG00000011802
ENSBTAG00000011811
ENSBTAG00000011823
ENSBTAG00000011832
ENSBTAG00000011855
ENSBTAG00000011865
ENSBTAG00000011866
ENSBTAG00000011908
ENSBTAG00000011917
ENSBTAG00000011918
ENSBTAG00000011934
ENSBTAG00000011937
ENSBTAG00000011954
ENSBTAG00000011963
ENSBTAG00000011966
ENSBTAG00000011975
ENSBTAG00000012002
ENSBTAG00000012003
ENSBTAG00000012022
ENSBTAG00000012030
ENSBTAG00000012036
ENSBTAG00000012037
ENSBTAG00000012039
ENSBTAG00000012040
ENSBTAG00000012044
ENSBTAG00000012049
ENSBTAG00000012060
ENSBTAG00000012062
ENSBTAG00000012066
ENSBTAG00000012069
ENSBTAG00000012103
ENSBTAG00000012107
ENSBTAG00000012125
ENSBTAG00000012143
ENSBTAG00000012148
ENSBTAG00000012159
ENSBTAG00000012170
ENSBTAG00000012172
ENSBTAG00000012176
ENSBTAG00000012200
ENSBTAG00000012206
ENSBTAG00000012235
ENSBTAG00000012239
ENSBTAG00000012241
ENSBTAG00000012252
ENSBTAG00000012288
ENSBTAG00000012289
ENSBTAG00000012330
ENSBTAG00000012338
ENSBTAG00000012341
ENSBTAG00000012380
ENSBTAG00000012384
ENSBTAG00000012387
ENSBTAG00000012393
ENSBTAG00000012442
ENSBTAG00000012451
ENSBTAG00000012470
ENSBTAG00000012497
ENSBTAG00000012504
ENSBTAG00000012505
ENSBTAG00000012514
ENSBTAG00000012519
ENSBTAG00000012526
ENSBTAG00000012607
ENSBTAG00000012620
ENSBTAG00000012638
ENSBTAG00000012671
ENSBTAG00000012678
ENSBTAG00000012681
ENSBTAG00000012694
ENSBTAG00000012697
ENSBTAG00000012705
ENSBTAG00000012723
ENSBTAG00000012749
ENSBTAG00000012778
ENSBTAG00000012788
ENSBTAG00000012792
ENSBTAG00000012817
ENSBTAG00000012818
ENSBTAG00000012833
ENSBTAG00000012845
ENSBTAG00000012847
ENSBTAG00000012849
ENSBTAG00000012852
ENSBTAG00000012899
ENSBTAG00000012936
ENSBTAG00000012981
ENSBTAG00000012994
ENSBTAG00000013004
ENSBTAG00000013013
ENSBTAG00000013033
ENSBTAG00000013046
ENSBTAG00000013057
ENSBTAG00000013060
ENSBTAG00000013072
ENSBTAG00000013084
ENSBTAG00000013093
ENSBTAG00000013096
ENSBTAG00000013098
ENSBTAG00000013109
ENSBTAG00000013114
ENSBTAG00000013123
ENSBTAG00000013162
ENSBTAG00000013163
ENSBTAG00000013166
ENSBTAG00000013167
ENSBTAG00000013176
ENSBTAG00000013187
ENSBTAG00000013197
ENSBTAG00000013204
ENSBTAG00000013212
ENSBTAG00000013222
ENSBTAG00000013231
ENSBTAG00000013235
ENSBTAG00000013251
ENSBTAG00000013253
ENSBTAG00000013259
ENSBTAG00000013282
ENSBTAG00000013300
ENSBTAG00000013302
ENSBTAG00000013303
ENSBTAG00000013329
ENSBTAG00000013337
ENSBTAG00000013343
ENSBTAG00000013363
ENSBTAG00000013367
ENSBTAG00000013391
ENSBTAG00000013392
ENSBTAG00000013403
ENSBTAG00000013410
ENSBTAG00000013411
ENSBTAG00000013419
ENSBTAG00000013454
ENSBTAG00000013478
ENSBTAG00000013489
ENSBTAG00000013492
ENSBTAG00000013510
ENSBTAG00000013524
ENSBTAG00000013527
ENSBTAG00000013530
ENSBTAG00000013533
ENSBTAG00000013577
ENSBTAG00000013587
ENSBTAG00000013588
ENSBTAG00000013613
ENSBTAG00000013620
ENSBTAG00000013623
ENSBTAG00000013629
ENSBTAG00000013645
ENSBTAG00000013662
ENSBTAG00000013697
ENSBTAG00000013706
ENSBTAG00000013726
ENSBTAG00000013848
ENSBTAG00000013866
ENSBTAG00000013889
ENSBTAG00000013919
ENSBTAG00000013921
ENSBTAG00000013924
ENSBTAG00000013971
ENSBTAG00000013996
ENSBTAG00000014006
ENSBTAG00000014024
ENSBTAG00000014048
ENSBTAG00000014059
ENSBTAG00000014112
ENSBTAG00000014140
ENSBTAG00000014143
ENSBTAG00000014175
ENSBTAG00000014176
ENSBTAG00000014182
ENSBTAG00000014191
ENSBTAG00000014202
ENSBTAG00000014205
ENSBTAG00000014233
ENSBTAG00000014237
ENSBTAG00000014265
ENSBTAG00000014269
ENSBTAG00000014284
ENSBTAG00000014297
ENSBTAG00000014310
ENSBTAG00000014314
ENSBTAG00000014331
ENSBTAG00000014354
ENSBTAG00000014358
ENSBTAG00000014367
ENSBTAG00000014376
ENSBTAG00000014387
ENSBTAG00000014405
ENSBTAG00000014422
ENSBTAG00000014423
ENSBTAG00000014440
ENSBTAG00000014455
ENSBTAG00000014460
ENSBTAG00000014461
ENSBTAG00000014468
ENSBTAG00000014482
ENSBTAG00000014494
ENSBTAG00000014505
ENSBTAG00000014534
ENSBTAG00000014536
ENSBTAG00000014553
ENSBTAG00000014554
ENSBTAG00000014560
ENSBTAG00000014567
ENSBTAG00000014596
ENSBTAG00000014611
ENSBTAG00000014643
ENSBTAG00000014665
ENSBTAG00000014668
ENSBTAG00000014712
ENSBTAG00000014719
ENSBTAG00000014759
ENSBTAG00000014764
ENSBTAG00000014775
ENSBTAG00000014779
ENSBTAG00000014788
ENSBTAG00000014807
ENSBTAG00000014821
ENSBTAG00000014823
ENSBTAG00000014824
ENSBTAG00000014835
ENSBTAG00000014838
ENSBTAG00000014841
ENSBTAG00000014872
ENSBTAG00000014873
ENSBTAG00000014878
ENSBTAG00000014884
ENSBTAG00000014898
ENSBTAG00000014900
ENSBTAG00000014911
ENSBTAG00000014922
ENSBTAG00000014923
ENSBTAG00000014964
ENSBTAG00000014966
ENSBTAG00000014971
ENSBTAG00000014972
ENSBTAG00000014979
ENSBTAG00000015000
ENSBTAG00000015002
ENSBTAG00000015008
ENSBTAG00000015009
ENSBTAG00000015013
ENSBTAG00000015037
ENSBTAG00000015043
ENSBTAG00000015044
ENSBTAG00000015074
ENSBTAG00000015081
ENSBTAG00000015089
ENSBTAG00000015100
ENSBTAG00000015114
ENSBTAG00000015117
ENSBTAG00000015145
ENSBTAG00000015147
ENSBTAG00000015178
ENSBTAG00000015187
ENSBTAG00000015188
ENSBTAG00000015209
ENSBTAG00000015214
ENSBTAG00000015220
ENSBTAG00000015221
ENSBTAG00000015228
ENSBTAG00000015241
ENSBTAG00000015249
ENSBTAG00000015253
ENSBTAG00000015265
ENSBTAG00000015266
ENSBTAG00000015312
ENSBTAG00000015327
ENSBTAG00000015350
ENSBTAG00000015354
ENSBTAG00000015368
ENSBTAG00000015388
ENSBTAG00000015390
ENSBTAG00000015402
ENSBTAG00000015403
ENSBTAG00000015419
ENSBTAG00000015426
ENSBTAG00000015457
ENSBTAG00000015460
ENSBTAG00000015512
ENSBTAG00000015527
ENSBTAG00000015538
ENSBTAG00000015551
ENSBTAG00000015580
ENSBTAG00000015582
ENSBTAG00000015596
ENSBTAG00000015598
ENSBTAG00000015607
ENSBTAG00000015611
ENSBTAG00000015628
ENSBTAG00000015690
ENSBTAG00000015730
ENSBTAG00000015738
ENSBTAG00000015739
ENSBTAG00000015745
ENSBTAG00000015769
ENSBTAG00000015782
ENSBTAG00000015801
ENSBTAG00000015802
ENSBTAG00000015804
ENSBTAG00000015815
ENSBTAG00000015820
ENSBTAG00000015831
ENSBTAG00000015892
ENSBTAG00000015894
ENSBTAG00000015900
ENSBTAG00000015913
ENSBTAG00000015920
ENSBTAG00000015938
ENSBTAG00000015946
ENSBTAG00000015962
ENSBTAG00000015963
ENSBTAG00000015978
ENSBTAG00000015980
ENSBTAG00000015986
ENSBTAG00000015989
ENSBTAG00000016023
ENSBTAG00000016048
ENSBTAG00000016057
ENSBTAG00000016069
ENSBTAG00000016093
ENSBTAG00000016094
ENSBTAG00000016125
ENSBTAG00000016156
ENSBTAG00000016168
ENSBTAG00000016177
ENSBTAG00000016185
ENSBTAG00000016191
ENSBTAG00000016197
ENSBTAG00000016223
ENSBTAG00000016224
ENSBTAG00000016235
ENSBTAG00000016236
ENSBTAG00000016250
ENSBTAG00000016252
ENSBTAG00000016282
ENSBTAG00000016297
ENSBTAG00000016311
ENSBTAG00000016315
ENSBTAG00000016349
ENSBTAG00000016355
ENSBTAG00000016432
ENSBTAG00000016445
ENSBTAG00000016456
ENSBTAG00000016457
ENSBTAG00000016467
ENSBTAG00000016469
ENSBTAG00000016501
ENSBTAG00000016504
ENSBTAG00000016516
ENSBTAG00000016520
ENSBTAG00000016524
ENSBTAG00000016528
ENSBTAG00000016533
ENSBTAG00000016560
ENSBTAG00000016578
ENSBTAG00000016593
ENSBTAG00000016594
ENSBTAG00000016615
ENSBTAG00000016644
ENSBTAG00000016648
ENSBTAG00000016650
ENSBTAG00000016694
ENSBTAG00000016704
ENSBTAG00000016707
ENSBTAG00000016710
ENSBTAG00000016731
ENSBTAG00000016739
ENSBTAG00000016762
ENSBTAG00000016783
ENSBTAG00000016822
ENSBTAG00000016828
ENSBTAG00000016830
ENSBTAG00000016857
ENSBTAG00000016864
ENSBTAG00000016911
ENSBTAG00000016956
ENSBTAG00000016988
ENSBTAG00000016990
ENSBTAG00000017020
ENSBTAG00000017035
ENSBTAG00000017037
ENSBTAG00000017060
ENSBTAG00000017064
ENSBTAG00000017071
ENSBTAG00000017074
ENSBTAG00000017122
ENSBTAG00000017137
ENSBTAG00000017143
ENSBTAG00000017218
ENSBTAG00000017225
ENSBTAG00000017228
ENSBTAG00000017232
ENSBTAG00000017239
ENSBTAG00000017279
ENSBTAG00000017291
ENSBTAG00000017299
ENSBTAG00000017325
ENSBTAG00000017328
ENSBTAG00000017349
ENSBTAG00000017355
ENSBTAG00000017363
ENSBTAG00000017369
ENSBTAG00000017382
ENSBTAG00000017388
ENSBTAG00000017395
ENSBTAG00000017397
ENSBTAG00000017412
ENSBTAG00000017416
ENSBTAG00000017422
ENSBTAG00000017442
ENSBTAG00000017457
ENSBTAG00000017482
ENSBTAG00000017509
ENSBTAG00000017512
ENSBTAG00000017514
ENSBTAG00000017527
ENSBTAG00000017547
ENSBTAG00000017566
ENSBTAG00000017567
ENSBTAG00000017574
ENSBTAG00000017584
ENSBTAG00000017605
ENSBTAG00000017631
ENSBTAG00000017665
ENSBTAG00000017680
ENSBTAG00000017733
ENSBTAG00000017743
ENSBTAG00000017746
ENSBTAG00000017753
ENSBTAG00000017765
ENSBTAG00000017779
ENSBTAG00000017798
ENSBTAG00000017815
ENSBTAG00000017819
ENSBTAG00000017831
ENSBTAG00000017834
ENSBTAG00000017845
ENSBTAG00000017846
ENSBTAG00000017851
ENSBTAG00000017852
ENSBTAG00000017855
ENSBTAG00000017863
ENSBTAG00000017873
ENSBTAG00000017941
ENSBTAG00000017951
ENSBTAG00000017969
ENSBTAG00000017970
ENSBTAG00000018002
ENSBTAG00000018003
ENSBTAG00000018013
ENSBTAG00000018036
ENSBTAG00000018040
ENSBTAG00000018043
ENSBTAG00000018052
ENSBTAG00000018060
ENSBTAG00000018062
ENSBTAG00000018073
ENSBTAG00000018082
ENSBTAG00000018084
ENSBTAG00000018086
ENSBTAG00000018101
ENSBTAG00000018103
ENSBTAG00000018116
ENSBTAG00000018152
ENSBTAG00000018155
ENSBTAG00000018169
ENSBTAG00000018201
ENSBTAG00000018229
ENSBTAG00000018254
ENSBTAG00000018255
ENSBTAG00000018271
ENSBTAG00000018286
ENSBTAG00000018295
ENSBTAG00000018307
ENSBTAG00000018334
ENSBTAG00000018343
ENSBTAG00000018362
ENSBTAG00000018363
ENSBTAG00000018374
ENSBTAG00000018413
ENSBTAG00000018419
ENSBTAG00000018421
ENSBTAG00000018436
ENSBTAG00000018438
ENSBTAG00000018449
ENSBTAG00000018455
ENSBTAG00000018460
ENSBTAG00000018463
ENSBTAG00000018498
ENSBTAG00000018499
ENSBTAG00000018566
ENSBTAG00000018579
ENSBTAG00000018633
ENSBTAG00000018639
ENSBTAG00000018655
ENSBTAG00000018658
ENSBTAG00000018732
ENSBTAG00000018735
ENSBTAG00000018744
ENSBTAG00000018761
ENSBTAG00000018773
ENSBTAG00000018777
ENSBTAG00000018784
ENSBTAG00000018799
ENSBTAG00000018802
ENSBTAG00000018808
ENSBTAG00000018809
ENSBTAG00000018810
ENSBTAG00000018823
ENSBTAG00000018877
ENSBTAG00000018887
ENSBTAG00000018903
ENSBTAG00000018908
ENSBTAG00000018912
ENSBTAG00000018918
ENSBTAG00000018928
ENSBTAG00000018936
ENSBTAG00000018945
ENSBTAG00000018971
ENSBTAG00000018973
ENSBTAG00000019011
ENSBTAG00000019014
ENSBTAG00000019025
ENSBTAG00000019040
ENSBTAG00000019045
ENSBTAG00000019061
ENSBTAG00000019093
ENSBTAG00000019150
ENSBTAG00000019159
ENSBTAG00000019160
ENSBTAG00000019184
ENSBTAG00000019188
ENSBTAG00000019230
ENSBTAG00000019232
ENSBTAG00000019237
ENSBTAG00000019242
ENSBTAG00000019256
ENSBTAG00000019269
ENSBTAG00000019271
ENSBTAG00000019275
ENSBTAG00000019281
ENSBTAG00000019343
ENSBTAG00000019369
ENSBTAG00000019379
ENSBTAG00000019382
ENSBTAG00000019386
ENSBTAG00000019388
ENSBTAG00000019428
ENSBTAG00000019432
ENSBTAG00000019436
ENSBTAG00000019463
ENSBTAG00000019494
ENSBTAG00000019495
ENSBTAG00000019498
ENSBTAG00000019512
ENSBTAG00000019515
ENSBTAG00000019521
ENSBTAG00000019533
ENSBTAG00000019543
ENSBTAG00000019569
ENSBTAG00000019585
ENSBTAG00000019588
ENSBTAG00000019595
ENSBTAG00000019603
ENSBTAG00000019604
ENSBTAG00000019606
ENSBTAG00000019612
ENSBTAG00000019630
ENSBTAG00000019645
ENSBTAG00000019658
ENSBTAG00000019674
ENSBTAG00000019678
ENSBTAG00000019700
ENSBTAG00000019718
ENSBTAG00000019721
ENSBTAG00000019725
ENSBTAG00000019754
ENSBTAG00000019771
ENSBTAG00000019781
ENSBTAG00000019787
ENSBTAG00000019804
ENSBTAG00000019805
ENSBTAG00000019812
ENSBTAG00000019832
ENSBTAG00000019838
ENSBTAG00000019847
ENSBTAG00000019867
ENSBTAG00000019891
ENSBTAG00000019910
ENSBTAG00000019911
ENSBTAG00000019913
ENSBTAG00000019930
ENSBTAG00000019933
ENSBTAG00000019938
ENSBTAG00000019964
ENSBTAG00000019971
ENSBTAG00000019988
ENSBTAG00000019998
ENSBTAG00000020034
ENSBTAG00000020040
ENSBTAG00000020050
ENSBTAG00000020056
ENSBTAG00000020061
ENSBTAG00000020087
ENSBTAG00000020089
ENSBTAG00000020097
ENSBTAG00000020105
ENSBTAG00000020116
ENSBTAG00000020123
ENSBTAG00000020132
ENSBTAG00000020133
ENSBTAG00000020173
ENSBTAG00000020177
ENSBTAG00000020192
ENSBTAG00000020218
ENSBTAG00000020221
ENSBTAG00000020237
ENSBTAG00000020244
ENSBTAG00000020262
ENSBTAG00000020263
ENSBTAG00000020272
ENSBTAG00000020294
ENSBTAG00000020305
ENSBTAG00000020308
ENSBTAG00000020314
ENSBTAG00000020321
ENSBTAG00000020342
ENSBTAG00000020356
ENSBTAG00000020374
ENSBTAG00000020381
ENSBTAG00000020387
ENSBTAG00000020389
ENSBTAG00000020399
ENSBTAG00000020403
ENSBTAG00000020405
ENSBTAG00000020406
ENSBTAG00000020420
ENSBTAG00000020434
ENSBTAG00000020445
ENSBTAG00000020455
ENSBTAG00000020457
ENSBTAG00000020485
ENSBTAG00000020527
ENSBTAG00000020547
ENSBTAG00000020605
ENSBTAG00000020608
ENSBTAG00000020613
ENSBTAG00000020634
ENSBTAG00000020641
ENSBTAG00000020645
ENSBTAG00000020649
ENSBTAG00000020657
ENSBTAG00000020676
ENSBTAG00000020685
ENSBTAG00000020721
ENSBTAG00000020726
ENSBTAG00000020729
ENSBTAG00000020755
ENSBTAG00000020764
ENSBTAG00000020775
ENSBTAG00000020776
ENSBTAG00000020782
ENSBTAG00000020795
ENSBTAG00000020807
ENSBTAG00000020853
ENSBTAG00000020898
ENSBTAG00000020904
ENSBTAG00000020905
ENSBTAG00000020921
ENSBTAG00000020922
ENSBTAG00000020934
ENSBTAG00000020944
ENSBTAG00000020969
ENSBTAG00000020983
ENSBTAG00000021009
ENSBTAG00000021026
ENSBTAG00000021029
ENSBTAG00000021039
ENSBTAG00000021048
ENSBTAG00000021093
ENSBTAG00000021128
ENSBTAG00000021131
ENSBTAG00000021143
ENSBTAG00000021151
ENSBTAG00000021158
ENSBTAG00000021168
ENSBTAG00000021187
ENSBTAG00000021191
ENSBTAG00000021215
ENSBTAG00000021259
ENSBTAG00000021275
ENSBTAG00000021308
ENSBTAG00000021338
ENSBTAG00000021341
ENSBTAG00000021372
ENSBTAG00000021381
ENSBTAG00000021421
ENSBTAG00000021424
ENSBTAG00000021442
ENSBTAG00000021444
ENSBTAG00000021449
ENSBTAG00000021455
ENSBTAG00000021467
ENSBTAG00000021481
ENSBTAG00000021483
ENSBTAG00000021485
ENSBTAG00000021556
ENSBTAG00000021595
ENSBTAG00000021653
ENSBTAG00000021658
ENSBTAG00000021663
ENSBTAG00000021669
ENSBTAG00000021672
ENSBTAG00000021709
ENSBTAG00000021745
ENSBTAG00000021746
ENSBTAG00000021771
ENSBTAG00000021777
ENSBTAG00000021778
ENSBTAG00000021796
ENSBTAG00000021799
ENSBTAG00000021802
ENSBTAG00000021832
ENSBTAG00000021837
ENSBTAG00000021861
ENSBTAG00000021894
ENSBTAG00000021918
ENSBTAG00000021919
ENSBTAG00000021920
ENSBTAG00000021922
ENSBTAG00000021931
ENSBTAG00000021932
ENSBTAG00000021935
ENSBTAG00000021945
ENSBTAG00000021953
ENSBTAG00000021955
ENSBTAG00000021970
ENSBTAG00000021974
ENSBTAG00000021979
ENSBTAG00000022004
ENSBTAG00000022006
ENSBTAG00000022007
ENSBTAG00000022020
ENSBTAG00000022027
ENSBTAG00000022032
ENSBTAG00000022044
ENSBTAG00000022155
ENSBTAG00000022160
ENSBTAG00000022238
ENSBTAG00000022275
ENSBTAG00000022450
ENSBTAG00000022632
ENSBTAG00000022635
ENSBTAG00000022808
ENSBTAG00000023028
ENSBTAG00000023144
ENSBTAG00000023343
ENSBTAG00000023375
ENSBTAG00000023513
ENSBTAG00000023551
ENSBTAG00000023607
ENSBTAG00000023795
ENSBTAG00000023907
ENSBTAG00000023933
ENSBTAG00000024091
ENSBTAG00000024095
ENSBTAG00000024096
ENSBTAG00000024097
ENSBTAG00000024137
ENSBTAG00000024381
ENSBTAG00000024450
ENSBTAG00000024503
ENSBTAG00000024715
ENSBTAG00000024815
ENSBTAG00000024909
ENSBTAG00000024928
ENSBTAG00000024929
ENSBTAG00000025161
ENSBTAG00000025167
ENSBTAG00000025210
ENSBTAG00000025263
ENSBTAG00000025385
ENSBTAG00000025434
ENSBTAG00000025496
ENSBTAG00000025526
ENSBTAG00000025853
ENSBTAG00000025868
ENSBTAG00000026111
ENSBTAG00000026114
ENSBTAG00000026156
ENSBTAG00000026199
ENSBTAG00000026320
ENSBTAG00000026326
ENSBTAG00000026327
ENSBTAG00000026415
ENSBTAG00000026429
ENSBTAG00000026502
ENSBTAG00000026585
ENSBTAG00000026657
ENSBTAG00000026836
ENSBTAG00000026913
ENSBTAG00000026916
ENSBTAG00000026919
ENSBTAG00000026977
ENSBTAG00000026993
ENSBTAG00000027049
ENSBTAG00000027173
ENSBTAG00000027201
ENSBTAG00000027317
ENSBTAG00000027320
ENSBTAG00000027444
ENSBTAG00000027453
ENSBTAG00000027464
ENSBTAG00000027525
ENSBTAG00000027612
ENSBTAG00000027684
ENSBTAG00000027787
ENSBTAG00000027962
ENSBTAG00000030190
ENSBTAG00000030247
ENSBTAG00000030255
ENSBTAG00000030258
ENSBTAG00000030278
ENSBTAG00000030369
ENSBTAG00000030425
ENSBTAG00000030434
ENSBTAG00000030503
ENSBTAG00000030518
ENSBTAG00000030521
ENSBTAG00000030587
ENSBTAG00000030599
ENSBTAG00000030608
ENSBTAG00000030930
ENSBTAG00000030965
ENSBTAG00000031185
ENSBTAG00000031188
ENSBTAG00000031231
ENSBTAG00000031249
ENSBTAG00000031327
ENSBTAG00000031363
ENSBTAG00000031441
ENSBTAG00000031583
ENSBTAG00000031718
ENSBTAG00000031747
ENSBTAG00000031752
ENSBTAG00000031777
ENSBTAG00000031800
ENSBTAG00000031846
ENSBTAG00000031886
ENSBTAG00000031940
ENSBTAG00000031998
ENSBTAG00000032079
ENSBTAG00000032087
ENSBTAG00000032092
ENSBTAG00000032227
ENSBTAG00000032234
ENSBTAG00000032247
ENSBTAG00000032304
ENSBTAG00000032360
ENSBTAG00000032366
ENSBTAG00000032427
ENSBTAG00000032493
ENSBTAG00000032591
ENSBTAG00000032680
ENSBTAG00000032774
ENSBTAG00000032872
ENSBTAG00000033032
ENSBTAG00000033182
ENSBTAG00000033252
ENSBTAG00000033298
ENSBTAG00000033319
ENSBTAG00000033395
ENSBTAG00000033422
ENSBTAG00000033453
ENSBTAG00000033727
ENSBTAG00000033747
ENSBTAG00000033801
ENSBTAG00000033902
ENSBTAG00000034033
ENSBTAG00000034154
ENSBTAG00000034373
ENSBTAG00000034691
ENSBTAG00000034796
ENSBTAG00000034827
ENSBTAG00000035907
ENSBTAG00000035998
ENSBTAG00000036101
ENSBTAG00000037377
ENSBTAG00000037400
ENSBTAG00000037449
ENSBTAG00000037457
ENSBTAG00000037526
ENSBTAG00000037533
ENSBTAG00000037640
ENSBTAG00000037673
ENSBTAG00000037703
ENSBTAG00000037726
ENSBTAG00000037778
ENSBTAG00000038045
ENSBTAG00000038051
ENSBTAG00000038116
ENSBTAG00000038151
ENSBTAG00000038235
ENSBTAG00000038321
ENSBTAG00000038323
ENSBTAG00000038330
ENSBTAG00000038375
ENSBTAG00000038409
ENSBTAG00000038426
ENSBTAG00000038461
ENSBTAG00000038476
ENSBTAG00000038488
ENSBTAG00000038745
ENSBTAG00000038831
ENSBTAG00000038889
ENSBTAG00000039014
ENSBTAG00000039015
ENSBTAG00000039160
ENSBTAG00000039161
ENSBTAG00000039190
ENSBTAG00000039208
ENSBTAG00000039326
ENSBTAG00000039415
ENSBTAG00000039477
ENSBTAG00000039556
ENSBTAG00000039662
ENSBTAG00000039684
ENSBTAG00000039695
ENSBTAG00000039720
ENSBTAG00000039855
ENSBTAG00000039888
ENSBTAG00000039890
ENSBTAG00000039943
ENSBTAG00000039954
ENSBTAG00000040098
ENSBTAG00000040308
ENSBTAG00000040333
ENSBTAG00000040338
ENSBTAG00000040361
ENSBTAG00000040490
ENSBTAG00000043951
ENSBTAG00000043989
ENSBTAG00000043994
ENSBTAG00000044029
ENSBTAG00000044046
ENSBTAG00000044061
ENSBTAG00000044064
ENSBTAG00000044079
ENSBTAG00000044158
ENSBTAG00000044207
ENSBTAG00000044208
ENSBTAG00000045776
ENSBTAG00000045817
ENSBTAG00000045828
ENSBTAG00000045862
ENSBTAG00000045980
ENSBTAG00000046033
ENSBTAG00000046037
ENSBTAG00000046121
ENSBTAG00000046140
ENSBTAG00000046158
ENSBTAG00000046173
ENSBTAG00000046192
ENSBTAG00000046231
ENSBTAG00000046248
ENSBTAG00000046333
ENSBTAG00000046339
ENSBTAG00000046394
ENSBTAG00000046467
ENSBTAG00000046493
ENSBTAG00000046498
ENSBTAG00000046544
ENSBTAG00000046547
ENSBTAG00000046555
ENSBTAG00000046654
ENSBTAG00000046671
ENSBTAG00000046708
ENSBTAG00000046803
ENSBTAG00000046837
ENSBTAG00000046924
ENSBTAG00000046956
ENSBTAG00000046979
ENSBTAG00000047169
ENSBTAG00000047186
ENSBTAG00000047214
ENSBTAG00000047238
ENSBTAG00000047299
ENSBTAG00000047376
ENSBTAG00000047482
ENSBTAG00000047491
ENSBTAG00000047495
ENSBTAG00000047694
ENSBTAG00000047715
ENSBTAG00000047739
ENSBTAG00000047780
ENSBTAG00000047930
ENSBTAG00000047958
ENSBTAG00000047998
ENSBTAG00000048122
ENSBTAG00000048125
ENSBTAG00000048262
ENSBTAG00000048286
ENSBTAG00000048459
ENSBTAG00000048485
ENSBTAG00000048560
ENSBTAG00000048666
ENSBTAG00000048809
ENSBTAG00000048824
ENSBTAG00000048906
ENSBTAG00000049010
ENSBTAG00000049066
ENSBTAG00000049125
ENSBTAG00000049147
ENSBTAG00000049248
ENSBTAG00000049411
ENSBTAG00000049452
ENSBTAG00000049516
ENSBTAG00000049588
ENSBTAG00000049593
ENSBTAG00000049766
ENSBTAG00000049782
ENSBTAG00000049864
ENSBTAG00000049946
ENSBTAG00000049949
ENSBTAG00000049995
ENSBTAG00000050055
ENSBTAG00000050135
ENSBTAG00000050155
ENSBTAG00000050219
ENSBTAG00000050386
ENSBTAG00000050426
ENSBTAG00000050532
ENSBTAG00000050594
ENSBTAG00000050614
ENSBTAG00000050621
ENSBTAG00000050790
ENSBTAG00000050791
ENSBTAG00000050881
ENSBTAG00000050948
ENSBTAG00000050986
ENSBTAG00000051021
ENSBTAG00000051072
ENSBTAG00000051104
ENSBTAG00000051210
ENSBTAG00000051254
ENSBTAG00000051287
ENSBTAG00000051540
ENSBTAG00000051541
ENSBTAG00000051647
ENSBTAG00000051698
ENSBTAG00000051745
ENSBTAG00000051755
ENSBTAG00000051779
ENSBTAG00000051831
ENSBTAG00000051907
ENSBTAG00000051969
ENSBTAG00000051982
ENSBTAG00000052007
ENSBTAG00000052095
ENSBTAG00000052124
ENSBTAG00000052155
ENSBTAG00000052213
ENSBTAG00000052243
ENSBTAG00000052272
ENSBTAG00000052306
ENSBTAG00000052345
ENSBTAG00000052404
ENSBTAG00000052421
ENSBTAG00000052609
ENSBTAG00000052670
ENSBTAG00000052713
ENSBTAG00000052791
ENSBTAG00000052895
ENSBTAG00000052989
ENSBTAG00000053007
ENSBTAG00000053034
ENSBTAG00000053198
ENSBTAG00000053296
ENSBTAG00000053436
ENSBTAG00000053588
ENSBTAG00000053621
ENSBTAG00000053626
ENSBTAG00000053755
ENSBTAG00000053854
ENSBTAG00000053886
ENSBTAG00000053951
ENSBTAG00000054061
ENSBTAG00000054188
ENSBTAG00000054195
ENSBTAG00000054199
ENSBTAG00000054228
ENSBTAG00000054239
ENSBTAG00000054241
ENSBTAG00000054250
ENSBTAG00000054324
ENSBTAG00000054325
ENSBTAG00000054414
ENSBTAG00000054545
ENSBTAG00000054578
ENSBTAG00000054656
ENSBTAG00000054671
ENSBTAG00000054934
ENSBTAG00000055082
ENSBTAG00000055207
MSTRG.12378
MSTRG.4904
MSTRG.7588
MSTRG.7619

## Sheet: yellow
ENSBTAG00000000162
ENSBTAG00000000330
ENSBTAG00000000417
ENSBTAG00000000510
ENSBTAG00000000550
ENSBTAG00000000562
ENSBTAG00000000808
ENSBTAG00000001003
ENSBTAG00000001081
ENSBTAG00000001174
ENSBTAG00000001204
ENSBTAG00000001311
ENSBTAG00000001868
ENSBTAG00000001902
ENSBTAG00000001931
ENSBTAG00000002479
ENSBTAG00000002507
ENSBTAG00000002635
ENSBTAG00000002746
ENSBTAG00000002843
ENSBTAG00000002944
ENSBTAG00000003022
ENSBTAG00000003092
ENSBTAG00000003218
ENSBTAG00000003307
ENSBTAG00000003450
ENSBTAG00000003485
ENSBTAG00000003702
ENSBTAG00000003773
ENSBTAG00000003857
ENSBTAG00000003983
ENSBTAG00000004295
ENSBTAG00000004879
ENSBTAG00000005042
ENSBTAG00000005076
ENSBTAG00000005333
ENSBTAG00000005488
ENSBTAG00000006050
ENSBTAG00000006054
ENSBTAG00000006272
ENSBTAG00000006391
ENSBTAG00000006832
ENSBTAG00000006838
ENSBTAG00000007111
ENSBTAG00000007319
ENSBTAG00000007332
ENSBTAG00000007433
ENSBTAG00000007484
ENSBTAG00000008683
ENSBTAG00000009077
ENSBTAG00000009345
ENSBTAG00000009476
ENSBTAG00000009487
ENSBTAG00000009509
ENSBTAG00000009713
ENSBTAG00000009717
ENSBTAG00000009988
ENSBTAG00000010191
ENSBTAG00000010297
ENSBTAG00000010298
ENSBTAG00000010515
ENSBTAG00000010549
ENSBTAG00000011025
ENSBTAG00000011179
ENSBTAG00000011583
ENSBTAG00000011648
ENSBTAG00000011950
ENSBTAG00000011960
ENSBTAG00000011964
ENSBTAG00000012072
ENSBTAG00000012232
ENSBTAG00000012333
ENSBTAG00000012421
ENSBTAG00000012975
ENSBTAG00000013315
ENSBTAG00000013356
ENSBTAG00000013579
ENSBTAG00000014081
ENSBTAG00000014349
ENSBTAG00000014417
ENSBTAG00000014576
ENSBTAG00000014579
ENSBTAG00000014669
ENSBTAG00000014729
ENSBTAG00000015025
ENSBTAG00000015163
ENSBTAG00000015369
ENSBTAG00000015841
ENSBTAG00000015889
ENSBTAG00000016240
ENSBTAG00000016331
ENSBTAG00000016415
ENSBTAG00000016711
ENSBTAG00000016819
ENSBTAG00000016937
ENSBTAG00000017183
ENSBTAG00000017339
ENSBTAG00000018248
ENSBTAG00000018260
ENSBTAG00000018339
ENSBTAG00000018417
ENSBTAG00000018447
ENSBTAG00000018479
ENSBTAG00000018768
ENSBTAG00000018862
ENSBTAG00000019006
ENSBTAG00000019162
ENSBTAG00000019530
ENSBTAG00000019729
ENSBTAG00000019828
ENSBTAG00000019845
ENSBTAG00000020109
ENSBTAG00000020446
ENSBTAG00000020544
ENSBTAG00000020693
ENSBTAG00000021002
ENSBTAG00000021090
ENSBTAG00000021392
ENSBTAG00000021491
ENSBTAG00000021735
ENSBTAG00000021943
ENSBTAG00000022292
ENSBTAG00000022575
ENSBTAG00000024492
ENSBTAG00000024852
ENSBTAG00000025121
ENSBTAG00000025809
ENSBTAG00000030335
ENSBTAG00000037644
ENSBTAG00000038190
ENSBTAG00000040295
ENSBTAG00000040298
ENSBTAG00000043971
ENSBTAG00000045857
ENSBTAG00000045957
ENSBTAG00000046415
ENSBTAG00000046569
ENSBTAG00000047139
ENSBTAG00000047155
ENSBTAG00000047760
ENSBTAG00000047996
ENSBTAG00000048160
ENSBTAG00000048478
ENSBTAG00000048519
ENSBTAG00000049685
ENSBTAG00000050869
ENSBTAG00000050925
ENSBTAG00000051249
ENSBTAG00000052382
ENSBTAG00000053016
ENSBTAG00000053583
ENSBTAG00000054844
ENSBTAG00000054933
MSTRG.11209
MSTRG.4707
