# Supplementary material for: Transcriptome and HS-SPME-GC-MS analysis of key genes and flavor components associated with beef marbling
Source: Front Vet Sci. 2025 May 9;12:1501177. doi: 10.3389/fvets.2025.1501177 (PMC12098558; doi:10.3389/fvets.2025.1501177)
Supplement: Supplementary file 1 [file Data_Sheet_1.zip › Supplementary/Table S9 Hub genes in the three modules.xlsx]

## Sheet: turquoise
ENSBTAG00000000838
ENSBTAG00000000961
ENSBTAG00000001564
ENSBTAG00000001767
ENSBTAG00000002042
ENSBTAG00000002404
ENSBTAG00000002480
ENSBTAG00000002871
ENSBTAG00000003015
ENSBTAG00000003237
ENSBTAG00000003294
ENSBTAG00000003390
ENSBTAG00000003919
ENSBTAG00000003968
ENSBTAG00000004653
ENSBTAG00000005090
ENSBTAG00000005492
ENSBTAG00000005970
ENSBTAG00000006087
ENSBTAG00000006222
ENSBTAG00000006419
ENSBTAG00000006907
ENSBTAG00000006936
ENSBTAG00000007123
ENSBTAG00000007756
ENSBTAG00000008347
ENSBTAG00000008355
ENSBTAG00000009569
ENSBTAG00000009990
ENSBTAG00000010059
ENSBTAG00000010639
ENSBTAG00000011435
ENSBTAG00000011752
ENSBTAG00000011820
ENSBTAG00000012244
ENSBTAG00000012265
ENSBTAG00000012274
ENSBTAG00000012777
ENSBTAG00000013440
ENSBTAG00000014262
ENSBTAG00000014840
ENSBTAG00000014931
ENSBTAG00000015190
ENSBTAG00000015437
ENSBTAG00000015511
ENSBTAG00000018329
ENSBTAG00000018884
ENSBTAG00000019096
ENSBTAG00000020194
ENSBTAG00000020688
ENSBTAG00000020751
ENSBTAG00000021000
ENSBTAG00000021140
ENSBTAG00000021192
ENSBTAG00000021921
ENSBTAG00000023259
ENSBTAG00000025277
ENSBTAG00000026977
ENSBTAG00000033032
ENSBTAG00000039121
ENSBTAG00000039374
ENSBTAG00000046765
ENSBTAG00000046869
ENSBTAG00000049845
MSTRG.2836
MSTRG.6120

## Sheet: blue
ENSBTAG00000000026
ENSBTAG00000000033
ENSBTAG00000000073
ENSBTAG00000000099
ENSBTAG00000000140
ENSBTAG00000000212
ENSBTAG00000000215
ENSBTAG00000000283
ENSBTAG00000000342
ENSBTAG00000000385
ENSBTAG00000000524
ENSBTAG00000000555
ENSBTAG00000000563
ENSBTAG00000000598
ENSBTAG00000000623
ENSBTAG00000000742
ENSBTAG00000000789
ENSBTAG00000000807
ENSBTAG00000000944
ENSBTAG00000001356
ENSBTAG00000001497
ENSBTAG00000001586
ENSBTAG00000001656
ENSBTAG00000002108
ENSBTAG00000002258
ENSBTAG00000002319
ENSBTAG00000002323
ENSBTAG00000002326
ENSBTAG00000002539
ENSBTAG00000002557
ENSBTAG00000002585
ENSBTAG00000002915
ENSBTAG00000002917
ENSBTAG00000003166
ENSBTAG00000003217
ENSBTAG00000003219
ENSBTAG00000003418
ENSBTAG00000003559
ENSBTAG00000003577
ENSBTAG00000003598
ENSBTAG00000003695
ENSBTAG00000003757
ENSBTAG00000004211
ENSBTAG00000004215
ENSBTAG00000004294
ENSBTAG00000004400
ENSBTAG00000004471
ENSBTAG00000004551
ENSBTAG00000004679
ENSBTAG00000004723
ENSBTAG00000004787
ENSBTAG00000004915
ENSBTAG00000004922
ENSBTAG00000005182
ENSBTAG00000005357
ENSBTAG00000005523
ENSBTAG00000005536
ENSBTAG00000005577
ENSBTAG00000005676
ENSBTAG00000005828
ENSBTAG00000005868
ENSBTAG00000005946
ENSBTAG00000006007
ENSBTAG00000006162
ENSBTAG00000006234
ENSBTAG00000006246
ENSBTAG00000006322
ENSBTAG00000006377
ENSBTAG00000006611
ENSBTAG00000006633
ENSBTAG00000006910
ENSBTAG00000007099
ENSBTAG00000007152
ENSBTAG00000007366
ENSBTAG00000007375
ENSBTAG00000007453
ENSBTAG00000007657
ENSBTAG00000007788
ENSBTAG00000007813
ENSBTAG00000007841
ENSBTAG00000008004
ENSBTAG00000008010
ENSBTAG00000008063
ENSBTAG00000008202
ENSBTAG00000008340
ENSBTAG00000008523
ENSBTAG00000008787
ENSBTAG00000008814
ENSBTAG00000008844
ENSBTAG00000008893
ENSBTAG00000008997
ENSBTAG00000009048
ENSBTAG00000009172
ENSBTAG00000009183
ENSBTAG00000009231
ENSBTAG00000009237
ENSBTAG00000009315
ENSBTAG00000009506
ENSBTAG00000009543
ENSBTAG00000009580
ENSBTAG00000009615
ENSBTAG00000009841
ENSBTAG00000009998
ENSBTAG00000010562
ENSBTAG00000010619
ENSBTAG00000010626
ENSBTAG00000010664
ENSBTAG00000010787
ENSBTAG00000010830
ENSBTAG00000010987
ENSBTAG00000011143
ENSBTAG00000011360
ENSBTAG00000011429
ENSBTAG00000011516
ENSBTAG00000011802
ENSBTAG00000011823
ENSBTAG00000011954
ENSBTAG00000012037
ENSBTAG00000012143
ENSBTAG00000012288
ENSBTAG00000012442
ENSBTAG00000012638
ENSBTAG00000012694
ENSBTAG00000012697
ENSBTAG00000012705
ENSBTAG00000012749
ENSBTAG00000012847
ENSBTAG00000012899
ENSBTAG00000013046
ENSBTAG00000013253
ENSBTAG00000013367
ENSBTAG00000013524
ENSBTAG00000013527
ENSBTAG00000013530
ENSBTAG00000013577
ENSBTAG00000013629
ENSBTAG00000013662
ENSBTAG00000013971
ENSBTAG00000014048
ENSBTAG00000014059
ENSBTAG00000014205
ENSBTAG00000014265
ENSBTAG00000014358
ENSBTAG00000014494
ENSBTAG00000014554
ENSBTAG00000014775
ENSBTAG00000015013
ENSBTAG00000015081
ENSBTAG00000015145
ENSBTAG00000015327
ENSBTAG00000015350
ENSBTAG00000015457
ENSBTAG00000015690
ENSBTAG00000015738
ENSBTAG00000015739
ENSBTAG00000015769
ENSBTAG00000016057
ENSBTAG00000016094
ENSBTAG00000016156
ENSBTAG00000016250
ENSBTAG00000016501
ENSBTAG00000016516
ENSBTAG00000016560
ENSBTAG00000016762
ENSBTAG00000016899
ENSBTAG00000016988
ENSBTAG00000017349
ENSBTAG00000017355
ENSBTAG00000017395
ENSBTAG00000017631
ENSBTAG00000017798
ENSBTAG00000017852
ENSBTAG00000017970
ENSBTAG00000018040
ENSBTAG00000018073
ENSBTAG00000018086
ENSBTAG00000018152
ENSBTAG00000018255
ENSBTAG00000018343
ENSBTAG00000018463
ENSBTAG00000018579
ENSBTAG00000018655
ENSBTAG00000018799
ENSBTAG00000018809
ENSBTAG00000018908
ENSBTAG00000018912
ENSBTAG00000019040
ENSBTAG00000019061
ENSBTAG00000019232
ENSBTAG00000019237
ENSBTAG00000019269
ENSBTAG00000019379
ENSBTAG00000019494
ENSBTAG00000019569
ENSBTAG00000019585
ENSBTAG00000019604
ENSBTAG00000019606
ENSBTAG00000019700
ENSBTAG00000019718
ENSBTAG00000019725
ENSBTAG00000019754
ENSBTAG00000019787
ENSBTAG00000019838
ENSBTAG00000019913
ENSBTAG00000020087
ENSBTAG00000020089
ENSBTAG00000020105
ENSBTAG00000020177
ENSBTAG00000020272
ENSBTAG00000020389
ENSBTAG00000020403
ENSBTAG00000020455
ENSBTAG00000020485
ENSBTAG00000020547
ENSBTAG00000020685
ENSBTAG00000020775
ENSBTAG00000020795
ENSBTAG00000020853
ENSBTAG00000020969
ENSBTAG00000021191
ENSBTAG00000021215
ENSBTAG00000021341
ENSBTAG00000021455
ENSBTAG00000021481
ENSBTAG00000021653
ENSBTAG00000021669
ENSBTAG00000021777
ENSBTAG00000021778
ENSBTAG00000021919
ENSBTAG00000021920
ENSBTAG00000021955
ENSBTAG00000022004
ENSBTAG00000022007
ENSBTAG00000022027
ENSBTAG00000023795
ENSBTAG00000025868
ENSBTAG00000027201
ENSBTAG00000027962
ENSBTAG00000030209
ENSBTAG00000030521
ENSBTAG00000031249
ENSBTAG00000031718
ENSBTAG00000031752
ENSBTAG00000031846
ENSBTAG00000032366
ENSBTAG00000032427
ENSBTAG00000032774
ENSBTAG00000032872
ENSBTAG00000033801
ENSBTAG00000034154
ENSBTAG00000034373
ENSBTAG00000034796
ENSBTAG00000037526
ENSBTAG00000038321
ENSBTAG00000038375
ENSBTAG00000039161
ENSBTAG00000039684
ENSBTAG00000039943
ENSBTAG00000040098
ENSBTAG00000044064
ENSBTAG00000045828
ENSBTAG00000046140
ENSBTAG00000046173
ENSBTAG00000046467
ENSBTAG00000046493
ENSBTAG00000047169
ENSBTAG00000047495
ENSBTAG00000048485
ENSBTAG00000048560
ENSBTAG00000049010
ENSBTAG00000049946
ENSBTAG00000052272
ENSBTAG00000052421
ENSBTAG00000052791
ENSBTAG00000053626
ENSBTAG00000054324
MSTRG.7619

## Sheet: yellow
ENSBTAG00000002479
ENSBTAG00000008683
ENSBTAG00000011950
ENSBTAG00000016711
ENSBTAG00000018447
ENSBTAG00000019162
ENSBTAG00000040298
ENSBTAG00000050925
